# Supplementary material for: STK11 is required for the normal program of ciliated cell differentiation in airways
Source: Cell Discov. 2019 Jul 16;5:36. doi: 10.1038/s41421-019-0104-z (PMC6796922; doi:10.1038/s41421-019-0104-z)
Supplement: Supplementary file 2 — Supplementary Dataset S1 [file 41421_2019_104_MOESM2_ESM.xlsx]

## Sheet: E16.5
Gene name	Control	Shh-Stk11F/F	log2(fold_change)	p_value	q_value	significant
Vaultrc5	0.855647	0	#NAME?	0.0006	0.0155091	yes
Gm5506	4.78115	0	#NAME?	5e-05	0.00221052	yes
Zic5	0.00615512	0	#NAME?	1	1	no
Zg16	0.031275	0	#NAME?	1	1	no
Zfp488	0.00394332	0	#NAME?	1	1	no
Zdhhc22	0.0505559	0	#NAME?	1	1	no
Xlr4c	0.0159007	0	#NAME?	1	1	no
Xlr3c	0.0214583	0	#NAME?	1	1	no
Xirp2	0.00137317	0	#NAME?	1	1	no
Wfdc10	0.0642865	0	#NAME?	1	1	no
Wdr64	0.0081839	0	#NAME?	1	1	no
Vwc2l	0.00663989	0	#NAME?	1	1	no
Vmn2r50	0.0056297	0	#NAME?	1	1	no
Vmn1r6	0.0190149	0	#NAME?	1	1	no
Vax2os1	0.0084501	0	#NAME?	1	1	no
Uts2r	0.0107957	0	#NAME?	1	1	no
Uts2d	0.0470891	0	#NAME?	1	1	no
Utf1	0.0140618	0	#NAME?	1	1	no
Ugt2b35	0.00425	0	#NAME?	1	1	no
Ugt2b34	0.0113661	0	#NAME?	1	1	no
Ucma	0.0231983	0	#NAME?	1	1	no
Tyms-ps	0.0425091	0	#NAME?	1	1	no
Tuba3a	0.0226953	0	#NAME?	1	1	no
Tssk5	0.0123579	0	#NAME?	1	1	no
Trpm1	0.00492183	0	#NAME?	1	1	no
Trim50	0.0107613	0	#NAME?	1	1	no
Trim42	0.00593676	0	#NAME?	1	1	no
Trim38	0.0133604	0	#NAME?	1	1	no
Tpbpb	0.0266653	0	#NAME?	1	1	no
Tmprss15	0.00464286	0	#NAME?	1	1	no
Tmprss12	0.0400224	0	#NAME?	1	1	no
Tmem132b	0.00380709	0	#NAME?	1	1	no
Tgm5	0.00576298	0	#NAME?	1	1	no
Tecta	0.00977431	0	#NAME?	1	1	no
Tdgf1	0.00778783	0	#NAME?	1	1	no
Tcl1b5	0.0160705	0	#NAME?	1	1	no
Stmn4	0.131097	0	#NAME?	1	1	no
Sprr2h	0.0248351	0	#NAME?	1	1	no
Spp2	0.0243786	0	#NAME?	1	1	no
Spinlw1	0.0244719	0	#NAME?	1	1	no
Spink3	0.213325	0	#NAME?	1	1	no
Spesp1	0.0115079	0	#NAME?	1	1	no
Speer4f	0.0157609	0	#NAME?	1	1	no
Spata4	0.0315353	0	#NAME?	1	1	no
Spaca3	0.0708104	0	#NAME?	1	1	no
Sp9	0.0102783	0	#NAME?	1	1	no
Sox3	0.0173825	0	#NAME?	1	1	no
Snord88c	111.558	0	#NAME?	0.24655	0.837485	no
Snord32a	156.174	0	#NAME?	0.12135	0.640122	no
Snord15a	4.57567	0	#NAME?	0.1236	0.646115	no
Snord123	118.229	0	#NAME?	0.22615	0.817871	no
Snora52	18.8043	0	#NAME?	1	1	no
Snora15	15.9776	0	#NAME?	0.17915	0.754919	no
Smgc	0.00582877	0	#NAME?	1	1	no
Slc7a15	0.0128192	0	#NAME?	1	1	no
Slc6a20b	0.013044	0	#NAME?	1	1	no
Slc6a20a	0.035026	0	#NAME?	1	1	no
Slc6a19	0.00723432	0	#NAME?	1	1	no
Slc36a3	0.00863691	0	#NAME?	1	1	no
Slc34a1	0.00465976	0	#NAME?	1	1	no
Slc26a4	0.00561387	0	#NAME?	1	1	no
Slc26a3	0.011064	0	#NAME?	1	1	no
Slc22a29	0.0228334	0	#NAME?	1	1	no
Slc22a28	0.0313483	0	#NAME?	1	1	no
Slc22a13	0.0164404	0	#NAME?	1	1	no
Slc15a5	0.0143274	0	#NAME?	1	1	no
Siah3	0.0192059	0	#NAME?	1	1	no
Serpini2	0.0134271	0	#NAME?	1	1	no
Serpinb6c	0.0263627	0	#NAME?	1	1	no
Serpina6	0.0878975	0	#NAME?	1	1	no
Serpina5	0.00685125	0	#NAME?	1	1	no
Serpina1e	0.0138535	0	#NAME?	1	1	no
Serpina1d	0.0261578	0	#NAME?	1	1	no
Sept12	0.0818655	0	#NAME?	1	1	no
Scn11a	0.00237918	0	#NAME?	1	1	no
Scgn	0.0111281	0	#NAME?	1	1	no
Sbp	0.161586	0	#NAME?	1	1	no
S100a2	0.269317	0	#NAME?	1	1	no
Rrh	0.038504	0	#NAME?	1	1	no
Rprl3	0.289986	0	#NAME?	1	1	no
Rph3a	0.00341433	0	#NAME?	1	1	no
Rnu11	10.2545	0	#NAME?	1	1	no
Rnf148	0.0285553	0	#NAME?	1	1	no
Rit2	0.016797	0	#NAME?	1	1	no
Rgs13	0.0229065	0	#NAME?	1	1	no
Rfpl4	0.0130465	0	#NAME?	1	1	no
Retn	0.043148	0	#NAME?	1	1	no
Reg4	0.0164658	0	#NAME?	1	1	no
Rasal1	0.00537996	0	#NAME?	1	1	no
Pvalb	0.0471891	0	#NAME?	1	1	no
Ptprh	0.00423399	0	#NAME?	1	1	no
Ptcra	0.012453	0	#NAME?	1	1	no
Ptchd3	0.0575997	0	#NAME?	1	1	no
Psg22	0.00970511	0	#NAME?	1	1	no
Prss52	0.0164254	0	#NAME?	1	1	no
Prss46	0.0127616	0	#NAME?	1	1	no
Prps1l1	0.027358	0	#NAME?	1	1	no
Prph2	0.00552287	0	#NAME?	1	1	no
Prok1	0.0783152	0	#NAME?	1	1	no
Prl2c4	0.0636001	0	#NAME?	1	1	no
Prl2c3	0.000338879	0	#NAME?	1	1	no
Prg3	0.0180656	0	#NAME?	1	1	no
Prdx6-ps1	0.00998692	0	#NAME?	1	1	no
Prap1	0.0779595	0	#NAME?	1	1	no
Pramel1	0.00723108	0	#NAME?	1	1	no
Ppm1n	0.0113419	0	#NAME?	1	1	no
Pou6f2	0.00847228	0	#NAME?	1	1	no
Pou5f1	0.049473	0	#NAME?	1	1	no
Pnpla5	0.0198699	0	#NAME?	1	1	no
Pnpla1	0.0200773	0	#NAME?	1	1	no
Plcz1	0.00817614	0	#NAME?	1	1	no
Pla2g2e	0.0208187	0	#NAME?	1	1	no
Piwil1	0.0265572	0	#NAME?	1	1	no
Pitx3	0.0551772	0	#NAME?	1	1	no
Pga5	0.0133604	0	#NAME?	1	1	no
Pcsk1n	0.0676312	0	#NAME?	1	1	no
Pax5	0.0161392	0	#NAME?	1	1	no
Pax3	0.00509438	0	#NAME?	1	1	no
Patl2	0.00725057	0	#NAME?	1	1	no
Otud6a	0.06039	0	#NAME?	1	1	no
Otog	0.00136123	0	#NAME?	1	1	no
Otc	0.0065082	0	#NAME?	1	1	no
Oprk1	0.00360339	0	#NAME?	1	1	no
Oprd1	0.0197207	0	#NAME?	1	1	no
Opn4	0.0078692	0	#NAME?	1	1	no
Onecut3	0.00360188	0	#NAME?	1	1	no
Omg	0.00663397	0	#NAME?	1	1	no
Olig1	0.00822196	0	#NAME?	1	1	no
Olfr658	0.00495099	0	#NAME?	1	1	no
Olfr613	0.00271609	0	#NAME?	1	1	no
Olfr575	0.0178726	0	#NAME?	1	1	no
Olfr559	0.0178726	0	#NAME?	1	1	no
Olfr556	0.0362277	0	#NAME?	1	1	no
Olfr545	0.0614592	0	#NAME?	1	1	no
Olfr460	0.0181636	0	#NAME?	1	1	no
Olfr432	0.0220777	0	#NAME?	1	1	no
Olfr373	0.0181636	0	#NAME?	1	1	no
Olfr288	0.0071399	0	#NAME?	1	1	no
Olfr207	0.0227306	0	#NAME?	1	1	no
Olfr175-ps1	0.0163054	0	#NAME?	1	1	no
Olfr1535	0.0173178	0	#NAME?	1	1	no
Olfr1426	0.0110167	0	#NAME?	1	1	no
Olfr1366	0.0158236	0	#NAME?	1	1	no
Olfr1314	0.0183127	0	#NAME?	1	1	no
Olah	0.0102978	0	#NAME?	1	1	no
Odf1	0.014924	0	#NAME?	1	1	no
Oca2	0.00459735	0	#NAME?	1	1	no
Oas1f	0.0105244	0	#NAME?	1	1	no
Nrl	0.00941057	0	#NAME?	1	1	no
Nr0b2	0.0354705	0	#NAME?	1	1	no
Npy	0.0876028	0	#NAME?	1	1	no
Nps	0.0452837	0	#NAME?	1	1	no
Nox3	0.0101891	0	#NAME?	1	1	no
Nmur2	0.00436359	0	#NAME?	1	1	no
Neurog3	0.0221671	0	#NAME?	1	1	no
Myo7b	0.00209739	0	#NAME?	1	1	no
Myo3a	0.00274674	0	#NAME?	1	1	no
Mylk2	0.0264387	0	#NAME?	1	1	no
Myh1	0.00230385	0	#NAME?	1	1	no
Myf5	0.0657271	0	#NAME?	1	1	no
Mup5	0.0243051	0	#NAME?	1	1	no
Mrgprd	0.00554826	0	#NAME?	1	1	no
Mrgpra2b	0.0561334	0	#NAME?	1	1	no
Mirlet7e	31.3727	0	#NAME?	1	1	no
Mirlet7c-2	26.1156	0	#NAME?	1	1	no
Mir684-2	83.4887	0	#NAME?	0.12235	0.643291	no
Mir491	83.4887	0	#NAME?	0.24535	0.835535	no
Mir410	1.306e-06	0	#NAME?	1	1	no
Mir345	28.8749	0	#NAME?	0.12235	0.643291	no
Mir335	40.6558	0	#NAME?	0.1346	0.668895	no
Mir328	22.0335	0	#NAME?	1	1	no
Mir3112	129.285	0	#NAME?	0.24525	0.835417	no
Mir3092	28.8749	0	#NAME?	0.2343	0.825835	no
Mir3062	12.348	0	#NAME?	1	1	no
Mir3058	38.2936	0	#NAME?	1	1	no
Mir22	35.384	0	#NAME?	0.242	0.831907	no
Mir219-1	11.0031	0	#NAME?	1	1	no
Mir20a	13.1322	0	#NAME?	1	1	no
Mir200a	42.6025	0	#NAME?	1	1	no
Mir19b-1	60.7027	0	#NAME?	0.2462	0.836688	no
Mir1898	131.015	0	#NAME?	0.2098	0.801451	no
Mir1896	9.05582e-05	0	#NAME?	1	1	no
Mir1249	20.3279	0	#NAME?	1	1	no
Mir1199	37.8862	0	#NAME?	0.0028	0.0513959	no
Mgat4c	0.00379031	0	#NAME?	1	1	no
Mep1a	0.022765	0	#NAME?	1	1	no
Mcpt1	0.0326505	0	#NAME?	1	1	no
Mc5r	0.132061	0	#NAME?	1	1	no
Mbd3l2	0.00687588	0	#NAME?	1	1	no
Mael	0.0120624	0	#NAME?	1	1	no
Lypd5	0.0184134	0	#NAME?	1	1	no
Lyg2	0.0113645	0	#NAME?	1	1	no
Lyg1	0.0226886	0	#NAME?	1	1	no
Lrrc7	0.0103425	0	#NAME?	1	1	no
Lrfn5	0.00761088	0	#NAME?	1	1	no
LOC434825	0.00863691	0	#NAME?	1	1	no
LOC100303645	0.00797417	0	#NAME?	1	1	no
Lmx1a	0.00427716	0	#NAME?	1	1	no
Lipm	0.00537001	0	#NAME?	1	1	no
Lingo3	0.00914445	0	#NAME?	1	1	no
Lhx5	0.00638443	0	#NAME?	1	1	no
Lep	0.00439079	0	#NAME?	1	1	no
Lefty2	0.0118841	0	#NAME?	1	1	no
Lcn4	0.0236505	0	#NAME?	1	1	no
Lce1m	0.0241235	0	#NAME?	1	1	no
Lce1c	0.0938264	0	#NAME?	1	1	no
Lao1	0.00764988	0	#NAME?	1	1	no
Krtdap	0.184096	0	#NAME?	1	1	no
Krt86	0.00764114	0	#NAME?	1	1	no
Krt81	0.00978751	0	#NAME?	1	1	no
Krt35	0.0283447	0	#NAME?	1	1	no
Kprp	0.00531037	0	#NAME?	1	1	no
Kng1	0.0294992	0	#NAME?	1	1	no
Klf17	0.00395262	0	#NAME?	1	1	no
Khdc1a	0.00768501	0	#NAME?	1	1	no
Kcnv1	0.0137722	0	#NAME?	1	1	no
Kcnk15	0.0195861	0	#NAME?	1	1	no
Kcnh4	0.00374372	0	#NAME?	1	1	no
Itgad	0.0234671	0	#NAME?	1	1	no
Irs4	0.00886599	0	#NAME?	1	1	no
Ins2	0.110145	0	#NAME?	1	1	no
Il31ra	0.00466607	0	#NAME?	1	1	no
Il31	0.0268081	0	#NAME?	1	1	no
Il27	0.0269336	0	#NAME?	1	1	no
Igfn1	0.00304681	0	#NAME?	1	1	no
Ifitm7	0.0165786	0	#NAME?	1	1	no
Hsd17b3	0.0423613	0	#NAME?	1	1	no
Hs3st2	0.00649242	0	#NAME?	1	1	no
Hrg	0.0262666	0	#NAME?	1	1	no
Hoxc5	0.0212331	0	#NAME?	1	1	no
Hoxb1	0.0315966	0	#NAME?	1	1	no
Hoxa9	0.0129723	0	#NAME?	1	1	no
Hoxa10	0.0151181	0	#NAME?	1	1	no
Hist1h3b	0.0659168	0	#NAME?	1	1	no
Hao2	0.00880025	0	#NAME?	1	1	no
Hamp2	0.0704607	0	#NAME?	1	1	no
H2-M10.2	0.0171185	0	#NAME?	1	1	no
H28	0.0542762	0	#NAME?	1	1	no
Gys2	0.00546649	0	#NAME?	1	1	no
Gstm3	0.0134677	0	#NAME?	1	1	no
Gsbs	0.0210974	0	#NAME?	1	1	no
Grik3	0.00528932	0	#NAME?	1	1	no
Gpr87	0.0140176	0	#NAME?	1	1	no
Gpr33	0.0113546	0	#NAME?	1	1	no
Gpr25	0.0244944	0	#NAME?	1	1	no
Gpr22	0.0104288	0	#NAME?	1	1	no
Gnat3	0.013858	0	#NAME?	1	1	no
Gm9705	0.00550018	0	#NAME?	1	1	no
Gm9047	0.030561	0	#NAME?	1	1	no
Gm904	0.0365936	0	#NAME?	1	1	no
Gm9	0.00920081	0	#NAME?	1	1	no
Gm8994	0.0216312	0	#NAME?	1	1	no
Gm8579	0.0307394	0	#NAME?	1	1	no
Gm8439	0.0764639	0	#NAME?	1	1	no
Gm7534	0.00757735	0	#NAME?	1	1	no
Gm6936	0.0131858	0	#NAME?	1	1	no
Gm6568	0.0156937	0	#NAME?	1	1	no
Gm6524	0.0222842	0	#NAME?	1	1	no
Gm5972	0.0270779	0	#NAME?	1	1	no
Gm5592	0.00571323	0	#NAME?	1	1	no
Gm5334	0.00994586	0	#NAME?	1	1	no
Gm5065	0.0013478	0	#NAME?	1	1	no
Gm4871	0.0175234	0	#NAME?	1	1	no
Gm4814	2.77295e-08	0	#NAME?	1	1	no
Gm4598	0.0153518	0	#NAME?	1	1	no
Gm3985	0.00699601	0	#NAME?	1	1	no
Gm3448	0.0278728	0	#NAME?	1	1	no
Gm2061	9.5221e-08	0	#NAME?	1	1	no
Gm20110	0.0469428	0	#NAME?	1	1	no
Gm18409	0.0070234	0	#NAME?	1	1	no
Gm17660	0.0849837	0	#NAME?	1	1	no
Gm17384	0.00724081	0	#NAME?	1	1	no
Gm17019	0.0167592	0	#NAME?	1	1	no
Gm1647	0.0254005	0	#NAME?	1	1	no
Gm16157	0.0171875	0	#NAME?	1	1	no
Gm14440	0.00254372	0	#NAME?	1	1	no
Gm14288	0.00254052	0	#NAME?	1	1	no
Gm14139	0.0212362	0	#NAME?	1	1	no
Gm13944	0.0246522	0	#NAME?	1	1	no
Gm13293	0.0210754	0	#NAME?	1	1	no
Gm13288	0.00610895	0	#NAME?	1	1	no
Gm13277	0.0106755	0	#NAME?	1	1	no
Gm13275	0.00993111	0	#NAME?	1	1	no
Gm13178	0.0262746	0	#NAME?	1	1	no
Gm12776	0.0472954	0	#NAME?	1	1	no
Gm11978	1.18432e-08	0	#NAME?	1	1	no
Gm11435	0.00968183	0	#NAME?	1	1	no
Gm1123	0.0355722	0	#NAME?	1	1	no
Gm10639	0.0242322	0	#NAME?	1	1	no
Gjd3	0.200884	0	#NAME?	1	1	no
Gcm2	0.00604262	0	#NAME?	1	1	no
Gad2	0.00988564	0	#NAME?	1	1	no
Gabrr1	0.00790001	0	#NAME?	1	1	no
Gabrg2	0.0159483	0	#NAME?	1	1	no
Fshr	0.0062209	0	#NAME?	1	1	no
Fgf4	0.00474397	0	#NAME?	1	1	no
Fgf21	0.0399531	0	#NAME?	1	1	no
Fga	0.0121458	0	#NAME?	1	1	no
Ffar3	0.0227798	0	#NAME?	1	1	no
Fezf1	0.00637494	0	#NAME?	1	1	no
Fam83c	0.0075809	0	#NAME?	1	1	no
Fam123c	0.018128	0	#NAME?	1	1	no
Fabp1	0.0568184	0	#NAME?	1	1	no
Esx1	0.00961721	0	#NAME?	1	1	no
Epyc	0.028326	0	#NAME?	1	1	no
Epx	0.00650013	0	#NAME?	1	1	no
Ecel1	0.0344696	0	#NAME?	1	1	no
Dysfip1	0.0284627	0	#NAME?	1	1	no
Dusp21	0.0262414	0	#NAME?	1	1	no
Dusp15	0.0811216	0	#NAME?	1	1	no
Dscam	0.00221949	0	#NAME?	1	1	no
Dsc1	0.00375317	0	#NAME?	1	1	no
Dpys	0.00703855	0	#NAME?	1	1	no
Dppa4	0.0114411	0	#NAME?	1	1	no
Dntt	0.0230425	0	#NAME?	1	1	no
Dmrtc2	0.00948771	0	#NAME?	1	1	no
Dmrtb1	0.0101699	0	#NAME?	1	1	no
Dmbt1	0.00221833	0	#NAME?	1	1	no
Dlx5	0.0384493	0	#NAME?	1	1	no
Dkk1	0.100696	0	#NAME?	1	1	no
Dhrs2	0.0125699	0	#NAME?	1	1	no
Dgat2l6	0.0211055	0	#NAME?	1	1	no
Defb42	0.0397477	0	#NAME?	1	1	no
Defb20	0.0277716	0	#NAME?	1	1	no
Defb19	0.0866927	0	#NAME?	1	1	no
Defb1	0.0227948	0	#NAME?	1	1	no
Dbx2	0.00648927	0	#NAME?	1	1	no
D030040B21Rik	0.0384562	0	#NAME?	1	1	no
D030018L15Rik	0.0156605	0	#NAME?	1	1	no
Cyp4x1	0.012264	0	#NAME?	1	1	no
Cyp4f15	0.0167685	0	#NAME?	1	1	no
Cyp2d26	0.0112314	0	#NAME?	1	1	no
Cyp2d10	0.0205189	0	#NAME?	1	1	no
Cyp2c65	0.00931312	0	#NAME?	1	1	no
Cxcr1	0.0176191	0	#NAME?	1	1	no
Cxcl9	0.00496384	0	#NAME?	1	1	no
Cxcl5	0.0185034	0	#NAME?	1	1	no
Ctla4	0.00936717	0	#NAME?	1	1	no
Cst9	0.0617655	0	#NAME?	1	1	no
Crygs	0.026772	0	#NAME?	1	1	no
Crhr1	0.00727017	0	#NAME?	1	1	no
Cplx4	0.00864807	0	#NAME?	1	1	no
Cpa6	0.0093726	0	#NAME?	1	1	no
Cntnap5a	0.00435392	0	#NAME?	1	1	no
Clvs2	0.00704179	0	#NAME?	1	1	no
Cldn17	0.0167418	0	#NAME?	1	1	no
Chst9	0.0139012	0	#NAME?	1	1	no
Ces2c	0.00760209	0	#NAME?	1	1	no
Ceacam3	0.00843685	0	#NAME?	1	1	no
Ceacam20	0.010989	0	#NAME?	1	1	no
Ceacam19	0.00511891	0	#NAME?	1	1	no
Cdh9	0.00599104	0	#NAME?	1	1	no
Cdh15	0.00612518	0	#NAME?	1	1	no
Cd209f	0.0148577	0	#NAME?	1	1	no
Ccr1l1	0.0106926	0	#NAME?	1	1	no
Ccnb3	0.00371376	0	#NAME?	1	1	no
Ccl8	0.0441743	0	#NAME?	1	1	no
Ccdc54	0.0492168	0	#NAME?	1	1	no
Ccdc110	0.0232846	0	#NAME?	1	1	no
Capn13	0.0134163	0	#NAME?	1	1	no
Caly	0.145254	0	#NAME?	1	1	no
Cacna1i	0.00308031	0	#NAME?	1	1	no
Cabp5	0.00870996	0	#NAME?	1	1	no
C230079O03	0.0137123	0	#NAME?	1	1	no
C030023E24Rik	0.012117	0	#NAME?	1	1	no
Btnl6	0.00948099	0	#NAME?	1	1	no
Bpifb9a	0.00881949	0	#NAME?	1	1	no
Bpifa3	0.0150922	0	#NAME?	1	1	no
Blk	0.00590534	0	#NAME?	1	1	no
Birc7	0.0166383	0	#NAME?	1	1	no
Bglap	0.224407	0	#NAME?	1	1	no
BC051665	0.0283146	0	#NAME?	1	1	no
BC048562	0.033691	0	#NAME?	1	1	no
Banf2	0.0507448	0	#NAME?	1	1	no
B930025P03Rik	0.00465328	0	#NAME?	1	1	no
B830017H08Rik	0.0440839	0	#NAME?	1	1	no
Aurkc	0.0283612	0	#NAME?	1	1	no
Astl	0.0074411	0	#NAME?	1	1	no
Asphd1	0.285693	0	#NAME?	1	1	no
Arrdc5	0.0348181	0	#NAME?	1	1	no
Apol7c	0.00879067	0	#NAME?	1	1	no
Apol7b	0.00799392	0	#NAME?	1	1	no
Apol10a	0.00473893	0	#NAME?	1	1	no
Apoc4	0.126063	0	#NAME?	1	1	no
Apoc3	0.0510659	0	#NAME?	1	1	no
Apoa5	0.00633572	0	#NAME?	1	1	no
Amelx	0.0268103	0	#NAME?	1	1	no
Alox12b	0.0138042	0	#NAME?	1	1	no
Akr1cl	0.0281909	0	#NAME?	1	1	no
AI836003	0.0076095	0	#NAME?	1	1	no
AI115009	0.0196226	0	#NAME?	1	1	no
Agxt	0.0225566	0	#NAME?	1	1	no
Adra2c	0.0152733	0	#NAME?	1	1	no
Adam30	0.0299717	0	#NAME?	1	1	no
Adam2	0.00571379	0	#NAME?	1	1	no
Actl6b	0.0120444	0	#NAME?	1	1	no
Acer1	0.00602764	0	#NAME?	1	1	no
Accn4	0.0109643	0	#NAME?	1	1	no
AA619741	0.00542441	0	#NAME?	1	1	no
A530032D15Rik	0.0294242	0	#NAME?	1	1	no
A430092G05Rik	0.00862023	0	#NAME?	1	1	no
A230001M10Rik	0.00974614	0	#NAME?	1	1	no
9930111J21Rik2	0.00609904	0	#NAME?	1	1	no
9630028H03Rik	0.00775949	0	#NAME?	1	1	no
9430031J16Rik	0.00569928	0	#NAME?	1	1	no
9130409I23Rik	0.00955007	0	#NAME?	1	1	no
8030443G20Rik	3.60784e-09	0	#NAME?	1	1	no
6530411M01Rik	0.0451684	0	#NAME?	1	1	no
6330527O06Rik	0.02614	0	#NAME?	1	1	no
6330407A03Rik	0.00818792	0	#NAME?	1	1	no
5730416F02Rik	0.0221628	0	#NAME?	1	1	no
4933425L06Rik	0.00686882	0	#NAME?	1	1	no
4933415F23Rik	0.0102669	0	#NAME?	1	1	no
4933411G11Rik	0.0068653	0	#NAME?	1	1	no
4933407I05Rik	0.0455315	0	#NAME?	1	1	no
4932412D23Rik	0.00414164	0	#NAME?	1	1	no
4931429P17Rik	0.0074209	0	#NAME?	1	1	no
4931429L15Rik	0.0161438	0	#NAME?	1	1	no
4931419H13Rik	0.0210965	0	#NAME?	1	1	no
4931409K22Rik	0.00655525	0	#NAME?	1	1	no
4931406B18Rik	0.00355863	0	#NAME?	1	1	no
4930567H12Rik	0.0179205	0	#NAME?	1	1	no
4930558C23Rik	0.030681	0	#NAME?	1	1	no
4930550L24Rik	0.00981462	0	#NAME?	1	1	no
4930526D03Rik	0.0317679	0	#NAME?	1	1	no
4930522O17Rik	0.0548529	0	#NAME?	1	1	no
4930511E03Rik	0.00797417	0	#NAME?	1	1	no
4930503E14Rik	0.0123839	0	#NAME?	1	1	no
4930468A15Rik	0.0168386	0	#NAME?	1	1	no
4930451I11Rik	0.0604351	0	#NAME?	1	1	no
4930448H16Rik	0.0338018	0	#NAME?	1	1	no
4930407I10Rik	0.00361478	0	#NAME?	1	1	no
4833428L15Rik	0.0408307	0	#NAME?	1	1	no
4732456N10Rik	0.0126944	0	#NAME?	1	1	no
2900093L17Rik	0.142585	0	#NAME?	1	1	no
2610028E06Rik	0.00401425	0	#NAME?	1	1	no
2410088K16Rik	0.0499419	0	#NAME?	1	1	no
2310042E22Rik	0.0149715	0	#NAME?	1	1	no
2310002L13Rik	0.0158383	0	#NAME?	1	1	no
2310002L09Rik	0.0178487	0	#NAME?	1	1	no
2300005B03Rik	0.104565	0	#NAME?	1	1	no
2010106E10Rik	0.0255188	0	#NAME?	1	1	no
2010003K11Rik	0.0139592	0	#NAME?	1	1	no
2010001E11Rik	0.00777069	0	#NAME?	1	1	no
1810007I06Rik	0.129504	0	#NAME?	1	1	no
1700125G22Rik	0.0452144	0	#NAME?	1	1	no
1700123L14Rik	0.0107957	0	#NAME?	1	1	no
1700111N16Rik	0.0144879	0	#NAME?	1	1	no
1700109F18Rik	0.0275399	0	#NAME?	1	1	no
1700081H04Rik	0.0351614	0	#NAME?	1	1	no
1700080O16Rik	0.012953	0	#NAME?	1	1	no
1700065J11Rik	0.0733408	0	#NAME?	1	1	no
1700061I17Rik	0.00920162	0	#NAME?	1	1	no
1700045I19Rik	0.163968	0	#NAME?	1	1	no
1700039E15Rik	0.0105903	0	#NAME?	1	1	no
1700034J05Rik	0.00733846	0	#NAME?	1	1	no
1700034E13Rik	0.109742	0	#NAME?	1	1	no
1700029J03Rik	0.0508169	0	#NAME?	1	1	no
1700027J07Rik	0.0157121	0	#NAME?	1	1	no
1700027H10Rik	0.0145091	0	#NAME?	1	1	no
1700025F24Rik	0.0430396	0	#NAME?	1	1	no
1700022P22Rik	0.0608338	0	#NAME?	1	1	no
1700022I11Rik	0.00380544	0	#NAME?	1	1	no
1700020C07Rik	0.0746275	0	#NAME?	1	1	no
1700019O17Rik	0.0353925	0	#NAME?	1	1	no
1700019G24Rik	0.0525626	0	#NAME?	1	1	no
1700018F24Rik	0.235525	0	#NAME?	1	1	no
1700013H16Rik	0.0131761	0	#NAME?	1	1	no
1700012A03Rik	0.022827	0	#NAME?	1	1	no
1700010B08Rik	0.0194571	0	#NAME?	1	1	no
1700009N14Rik	0.0127011	0	#NAME?	1	1	no
1700008K24Rik	0.0271202	0	#NAME?	1	1	no
1700007P06Rik	0.0480078	0	#NAME?	1	1	no
1600019K03Rik	0.0497563	0	#NAME?	1	1	no
1110036E04Rik	0.0235259	0	#NAME?	1	1	no
Kdm5d	0	7.05449	inf	5e-05	0.00221052	yes
Zic2	0	0.00555837	inf	1	1	no
Zfp648	0	0.00989866	inf	1	1	no
Zcchc13	0	0.037934	inf	1	1	no
Xkr9	0	0.00961634	inf	1	1	no
Xkr7	0	0.00612685	inf	1	1	no
Wnt10a	0	0.0174961	inf	1	1	no
Wee2	0	0.00572649	inf	1	1	no
Vsig4	0	0.0260259	inf	1	1	no
Vmn2r7	0	0.0067379	inf	1	1	no
Vgll2	0	0.0131325	inf	1	1	no
Uts2	0	0.146573	inf	1	1	no
Usp26	0	0.0126277	inf	1	1	no
Uroc1	0	0.00486227	inf	1	1	no
Ube1y1	0	0.00406458	inf	1	1	no
Trpa1	0	0.0119305	inf	1	1	no
Trim61	0	0.023615	inf	1	1	no
Trim43b	0	0.00804332	inf	1	1	no
Trex2	0	0.0963598	inf	1	1	no
Tmsb15a	0	0.161221	inf	1	1	no
Tmprss11d	0	0.00834351	inf	1	1	no
Tmprss11bnl	0	0.00763716	inf	1	1	no
Tmem211	0	0.0196764	inf	1	1	no
Tmem210	0	0.0497811	inf	1	1	no
Tmem132e	0	0.0166537	inf	1	1	no
Tmc2	0	0.0054924	inf	1	1	no
Tm7sf4	0	0.0171825	inf	1	1	no
Theg	0	0.0170466	inf	1	1	no
Tff2	0	0.129985	inf	1	1	no
Tex22	0	0.0289612	inf	1	1	no
Tex21	0	0.00864842	inf	1	1	no
Tex19.2	0	0.00834351	inf	1	1	no
Tchhl1	0	0.00889178	inf	1	1	no
Tbx19	0	0.00624919	inf	1	1	no
Tas2r137	0	0.0208062	inf	1	1	no
Tas2r108	0	0.0464349	inf	1	1	no
Tac1	0	0.018565	inf	1	1	no
T	0	0.0179771	inf	1	1	no
Sycn	0	0.0473305	inf	1	1	no
Sult1d1	0	0.00755765	inf	1	1	no
Stoml3	0	0.0485582	inf	1	1	no
Stmn1-rs1	0	0.0428536	inf	1	1	no
Ssxb9	0	0.0246934	inf	1	1	no
Ssxb5	0	0.0419256	inf	1	1	no
Spink10	0	0.120912	inf	1	1	no
Spata22	0	0.0442687	inf	1	1	no
Spaca5	0	0.0382383	inf	1	1	no
Snord67	0	25.0861	inf	0.2483	0.839718	no
Snora62	0	4.42107	inf	1	1	no
Slco1a6	0	0.00636406	inf	1	1	no
Slco1a1	0	0.00407972	inf	1	1	no
Slc6a5	0	0.0146248	inf	1	1	no
Slc35f4	0	0.00916635	inf	1	1	no
Slc30a8	0	0.0097296	inf	1	1	no
Slc22a20	0	0.00907952	inf	1	1	no
Slc17a2	0	0.00554431	inf	1	1	no
Skor1	0	0.014252	inf	1	1	no
Sit1	0	0.0166369	inf	1	1	no
Sgk2	0	0.00707843	inf	1	1	no
Serpina3i	0	0.0160485	inf	1	1	no
Scrt1	0	0.00403358	inf	1	1	no
Scarna8	0	6.87993	inf	1	1	no
Scarna6	0	0.614582	inf	1	1	no
Scarna3a	0	22.2354	inf	0.22725	0.819512	no
S100z	0	0.159726	inf	1	1	no
Rxfp3	0	0.00758441	inf	1	1	no
Rtp2	0	0.0143498	inf	1	1	no
Rprml	0	0.0177485	inf	1	1	no
Ripply1	0	0.0325557	inf	1	1	no
Rhox13	0	0.0146606	inf	1	1	no
Reg1	0	0.0294466	inf	1	1	no
Rdh8	0	0.0123471	inf	1	1	no
Psg19	0	0.00706329	inf	1	1	no
Prss48	0	0.0206944	inf	1	1	no
Prss45	0	0.0311087	inf	1	1	no
Prss39	0	0.0147735	inf	1	1	no
Prss38	0	0.0308975	inf	1	1	no
Prss33	0	0.0140601	inf	1	1	no
Prrxl1	0	0.0123105	inf	1	1	no
Prop1	0	0.0387238	inf	1	1	no
Ppy	0	0.0607258	inf	1	1	no
Pdyn	0	0.056898	inf	1	1	no
Pde6c	0	0.00572017	inf	1	1	no
Pde6b	0	0.00633478	inf	1	1	no
Pck1	0	0.00636856	inf	1	1	no
Oxct2a	0	0.0106448	inf	1	1	no
Otos	0	0.030915	inf	1	1	no
Onecut2	0	0.0144993	inf	1	1	no
Onecut1	0	0.0102296	inf	1	1	no
Olfr99	0	0.0232675	inf	1	1	no
Olfr875	0	0.0192646	inf	1	1	no
Olfr698	0	0.0210639	inf	1	1	no
Olfr561	0	0.0208067	inf	1	1	no
Olfr560	0	0.0432219	inf	1	1	no
Olfr457	0	0.0208917	inf	1	1	no
Olfr455	0	0.0205557	inf	1	1	no
Olfr344	0	0.0228809	inf	1	1	no
Olfr178	0	0.0203917	inf	1	1	no
Olfr1444	0	0.0203917	inf	1	1	no
Olfr1417	0	0.0414447	inf	1	1	no
Olfr1396	0	0.0198378	inf	1	1	no
Olfr1390	0	0.0210639	inf	1	1	no
Olfr1318	0	0.0183152	inf	1	1	no
Olfr110	0	0.0170766	inf	1	1	no
Olfm3	0	0.00447358	inf	1	1	no
Oc90	0	0.0103839	inf	1	1	no
Nxph2	0	0.00646794	inf	1	1	no
Nr2e1	0	0.00506961	inf	1	1	no
Nphs1	0	0.00281235	inf	1	1	no
Nkx2-2as	0	6.58482e-10	inf	1	1	no
Nkx2-2	0	0.0745403	inf	1	1	no
Nhlh1	0	0.00672904	inf	1	1	no
Nctc1	0	0.00870439	inf	1	1	no
Naa11	0	0.00485919	inf	1	1	no
Myh2	0	0.00542248	inf	1	1	no
Myh15	0	0.00250094	inf	1	1	no
Mrgprx2	0	0.0146435	inf	1	1	no
Mrgpra6	0	0.0237015	inf	1	1	no
Morc2b	0	0.0094353	inf	1	1	no
Mobp	0	0.0127968	inf	1	1	no
Mmp21	0	0.0293194	inf	1	1	no
Mir770	0	9.29936e-08	inf	1	1	no
Mir687	0	54.581	inf	0.24025	0.831075	no
Mir669i	0	4.6061	inf	1	1	no
Mir433	0	4.18236	inf	1	1	no
Mir3102	0	16.2649	inf	0.21735	0.807881	no
Mir3101	0	61.4043	inf	0.24695	0.838058	no
Mir3074-1	0	91.2608	inf	0.0627	0.449883	no
Mir3072	0	134.11	inf	0.2383	0.830804	no
Mir3071	0	0.00431696	inf	1	1	no
Mir3061	0	43.8659	inf	0.1245	0.647088	no
Mir3057	0	43.8659	inf	0.2473	0.838238	no
Mir1929	0	38.7162	inf	0.24735	0.838238	no
Mir135a-1	0	29.8745	inf	1	1	no
Miox	0	0.0182773	inf	1	1	no
Mesp1	0	0.109971	inf	1	1	no
Mei1	0	0.00405383	inf	1	1	no
Mcpt-ps1	0	0.084716	inf	1	1	no
Lta	0	0.0672734	inf	1	1	no
Lrrc69	0	0.0153043	inf	1	1	no
Lrit1	0	0.00402075	inf	1	1	no
Lrfn2	0	0.0118304	inf	1	1	no
Lpcat2b	0	0.00641596	inf	1	1	no
LOC433374	0	0.0333373	inf	1	1	no
Lingo2	0	0.00492573	inf	1	1	no
Lhx8	0	0.018008	inf	1	1	no
Lhx3	0	0.0076677	inf	1	1	no
Lce3f	0	0.038048	inf	1	1	no
Lce1g	0	0.0429537	inf	1	1	no
Lce1d	0	0.0351471	inf	1	1	no
L3mbtl1	0	0.038319	inf	1	1	no
Krtap5-5	0	0.0158254	inf	1	1	no
Krtap3-2	0	0.0200731	inf	1	1	no
Krt84	0	0.00649259	inf	1	1	no
Krt6b	0	0.00755812	inf	1	1	no
Krt42	0	0.0114527	inf	1	1	no
Krt40	0	0.0148566	inf	1	1	no
Krt32	0	0.0104677	inf	1	1	no
Krt12	0	0.00931671	inf	1	1	no
Klrb1a	0	0.0143855	inf	1	1	no
Klra17	0	0.0328743	inf	1	1	no
Klk1	0	0.047686	inf	1	1	no
Kirrel2	0	0.0105254	inf	1	1	no
Kctd16	0	0.168272	inf	1	1	no
Kcns2	0	0.00369356	inf	1	1	no
Kcnk18	0	0.00585026	inf	1	1	no
Irg1	0	0.00644348	inf	1	1	no
Iqsec3	0	0.00711594	inf	1	1	no
Iqcf6	0	0.0620952	inf	1	1	no
Il23r	0	0.0134522	inf	1	1	no
Ifnk	0	0.026993	inf	1	1	no
Idi2	0	0.00753583	inf	1	1	no
Hsd3b1	0	0.0100492	inf	1	1	no
Hrh1	0	0.0089135	inf	1	1	no
Hoxc8	0	0.00764508	inf	1	1	no
Hoxc13	0	0.00689234	inf	1	1	no
Hist1h2ah	0	0.171131	inf	1	1	no
Heatr7b2	0	0.00305371	inf	1	1	no
Hapln4	0	0.00945867	inf	1	1	no
H2-M2	0	0.0232351	inf	1	1	no
H2afb1	0	0.048368	inf	1	1	no
Gzmk	0	0.0262571	inf	1	1	no
Gucy2d	0	0.00460806	inf	1	1	no
Gsdmcl-ps	0	0.00890553	inf	1	1	no
Gsdma	0	0.00609036	inf	1	1	no
Grm2	0	0.00492472	inf	1	1	no
Gpx2-ps1	0	0.0582586	inf	1	1	no
Gpr83	0	0.0155853	inf	1	1	no
Gpr82	0	0.00721758	inf	1	1	no
Gpr149	0	0.0052817	inf	1	1	no
Gpr142	0	0.0371242	inf	1	1	no
Gpr139	0	0.0199038	inf	1	1	no
Gm8267	0	0.0148594	inf	1	1	no
Gm7325	0	0.0255064	inf	1	1	no
Gm7244	0	0.194004	inf	1	1	no
Gm7168	0	0.0118428	inf	1	1	no
Gm6792	0	0.0897442	inf	1	1	no
Gm6578	0	0.0599007	inf	1	1	no
Gm628	0	0.00753954	inf	1	1	no
Gm5800	0	0.0238481	inf	1	1	no
Gm5797	0	0.0194355	inf	1	1	no
Gm5531	0	0.0132259	inf	1	1	no
Gm5434	0	0.0512562	inf	1	1	no
Gm5134	0	0.0233418	inf	1	1	no
Gm5122	0	0.0115611	inf	1	1	no
Gm5089	0	0.160304	inf	1	1	no
Gm4934	0	0.0037652	inf	1	1	no
Gm4850	0	0.0467987	inf	1	1	no
Gm4841	0	0.023324	inf	1	1	no
Gm4832	0	0.0553509	inf	1	1	no
Gm4788	0	0.00612848	inf	1	1	no
Gm20139	0	0.00555657	inf	1	1	no
Gm18853	0	0.00184211	inf	1	1	no
Gm17757	0	0.00185815	inf	1	1	no
Gm17495	0	0.0663828	inf	1	1	no
Gm1631	0	0.0354123	inf	1	1	no
Gm15348	0	0.0225888	inf	1	1	no
Gm15179	0	0.138656	inf	1	1	no
Gm15023	0	0.00473387	inf	1	1	no
Gm14436	0	0.0043238	inf	1	1	no
Gm14164	0	0.0211036	inf	1	1	no
Gm136	0	0.0140045	inf	1	1	no
Gm13544	0	3.69312e-133	inf	1	1	no
Gm12060	0	0.0841275	inf	1	1	no
Gm12	0	0.0220957	inf	1	1	no
Gm11711	0	0.0256519	inf	1	1	no
Gm11529	0	0.0260794	inf	1	1	no
Gm10845	0	0.0103874	inf	1	1	no
Gm1082	0	0.00628504	inf	1	1	no
Gm10636	0	0.00693598	inf	1	1	no
Gm10440	0	0.0185577	inf	1	1	no
Glra3	0	0.012113	inf	1	1	no
Gldn	0	0.00717338	inf	1	1	no
Gkn1	0	0.0151531	inf	1	1	no
Gje1	0	0.0130186	inf	1	1	no
Gja10	0	0.0126112	inf	1	1	no
Gh	0	0.0254721	inf	1	1	no
Gdf2	0	0.00594285	inf	1	1	no
Gbx1	0	0.0123272	inf	1	1	no
G6pd2	0	0.0107465	inf	1	1	no
Fut4-ps1	0	0.0067055	inf	1	1	no
Foxr2	0	0.00511186	inf	1	1	no
Foxi2	0	0.0138658	inf	1	1	no
Foxe1	0	0.0168885	inf	1	1	no
Fmr1nb	0	0.0303041	inf	1	1	no
Fgf22	0	0.0587813	inf	1	1	no
Fetub	0	0.0281393	inf	1	1	no
Fcrl5	0	0.00739786	inf	1	1	no
Fbxw15	0	0.0119154	inf	1	1	no
Fam50b	0	0.0138527	inf	1	1	no
Fam46d	0	0.00590884	inf	1	1	no
Fam26d	0	0.00471227	inf	1	1	no
Fam170a	0	0.0145684	inf	1	1	no
Fam154a	0	0.0094255	inf	1	1	no
Faim3	0	0.0119525	inf	1	1	no
F12	0	0.00942435	inf	1	1	no
Emx1	0	0.015891	inf	1	1	no
Elane	0	0.0215372	inf	1	1	no
Efcab8	0	0.0366576	inf	1	1	no
Efcab3	0	0.00998389	inf	1	1	no
Ear7	0	0.058968	inf	1	1	no
E530001F21Rik	0	0.0166683	inf	1	1	no
E330021D16Rik	0	0.00188054	inf	1	1	no
E330013P04Rik	0	0.00823597	inf	1	1	no
Dok6	0	0.0209646	inf	1	1	no
Dmbx1	0	0.00432896	inf	1	1	no
Dkk4	0	0.0149372	inf	1	1	no
Ddi1	0	0.0233767	inf	1	1	no
D730048I06Rik	0	0.013619	inf	1	1	no
D6Ertd474e	0	0.0189494	inf	1	1	no
Cyp4f14	0	0.00903983	inf	1	1	no
Cyp2b23	0	0.0167386	inf	1	1	no
Cyp26c1	0	0.0122466	inf	1	1	no
Cyp1a2	0	0.00981049	inf	1	1	no
Ctcfl	0	0.00549058	inf	1	1	no
Crxos1	0	0.0442854	inf	1	1	no
Crisp1	0	0.0253892	inf	1	1	no
Cplx3	0	0.00578481	inf	1	1	no
Cpb2	0	0.0260784	inf	1	1	no
Cntnap5b	0	0.0129711	inf	1	1	no
Cntnap3	0	0.00329092	inf	1	1	no
Cngb3	0	0.00367139	inf	1	1	no
Cnga3	0	0.00502164	inf	1	1	no
Cma2	0	0.0223546	inf	1	1	no
Clrn3	0	0.0053174	inf	1	1	no
Clec4f	0	0.0069961	inf	1	1	no
Clec4a4	0	0.0720702	inf	1	1	no
Clec2g	0	0.00735736	inf	1	1	no
Cldn27	0	0.0190264	inf	1	1	no
Cldn26	0	0.0137901	inf	1	1	no
Cldn14	0	0.015614	inf	1	1	no
Chrnd	0	0.0122288	inf	1	1	no
Chrna9	0	0.00854337	inf	1	1	no
Chrna2	0	0.00924111	inf	1	1	no
Chrdl2	0	0.012592	inf	1	1	no
Chit1	0	0.0204062	inf	1	1	no
Cfc1	0	0.0184755	inf	1	1	no
Cdx2	0	0.00852914	inf	1	1	no
Cdhr5	0	0.0158503	inf	1	1	no
Cdhr2	0	0.00391316	inf	1	1	no
Cdh19	0	0.0393855	inf	1	1	no
Cd3e	0	0.0124879	inf	1	1	no
Cd209c	0	0.0114271	inf	1	1	no
Cd207	0	0.0116	inf	1	1	no
Cd200r2	0	0.0198901	inf	1	1	no
Ccdc105	0	0.0203116	inf	1	1	no
Casp14	0	0.0227873	inf	1	1	no
Cacng6	0	0.0287297	inf	1	1	no
Cabp7	0	0.0336441	inf	1	1	no
C630020P19Rik	0	0.00762021	inf	1	1	no
C430002E04Rik	0	0.00782418	inf	1	1	no
C330024D21Rik	0	0.0129324	inf	1	1	no
C1rb	0	0.046993	inf	1	1	no
C030007H22Rik	0	0.0400345	inf	1	1	no
Btnl5	0	0.00692997	inf	1	1	no
Bsnd	0	0.00659261	inf	1	1	no
Brs3	0	0.00644348	inf	1	1	no
Bpifa1	0	0.0342294	inf	1	1	no
Bglap-rs1	0	0.038048	inf	1	1	no
BC125332	0	0.0137321	inf	1	1	no
BC094916	0	0.0152122	inf	1	1	no
BC089597	0	0.0156296	inf	1	1	no
BC039966	0	0.052605	inf	1	1	no
BC024386	0	0.0235003	inf	1	1	no
BB014433	0	0.00988097	inf	1	1	no
Barhl2	0	0.00784473	inf	1	1	no
AY358078	0	0.0131849	inf	1	1	no
Awat1	0	0.0129192	inf	1	1	no
Arx	0	0.00655338	inf	1	1	no
Arr3	0	0.0266464	inf	1	1	no
Apof	0	0.028782	inf	1	1	no
Anks4b	0	0.0168335	inf	1	1	no
Ankrd60	0	0.0192768	inf	1	1	no
Ankrd33	0	0.0133662	inf	1	1	no
Ankar	0	0.00351333	inf	1	1	no
Ang6	0	0.129928	inf	1	1	no
Ambn	0	0.0301475	inf	1	1	no
Als2cr11	0	0.00859123	inf	1	1	no
Alk	0	0.0028934	inf	1	1	no
Akap4	0	0.00580344	inf	1	1	no
Aicda	0	0.014553	inf	1	1	no
Agbl1	0	0.0048515	inf	1	1	no
AF366264	0	0.0115696	inf	1	1	no
Adipoq	0	0.0610597	inf	1	1	no
Adh4	0	0.0149642	inf	1	1	no
Adam18	0	0.015347	inf	1	1	no
Adad2	0	0.00960516	inf	1	1	no
Actl7a	0	0.0127474	inf	1	1	no
Acsm5	0	0.0284269	inf	1	1	no
Acsbg2	0	0.00638979	inf	1	1	no
Acrv1	0	0.0186249	inf	1	1	no
Abca16	0	0.00314514	inf	1	1	no
A930006I01Rik	0	0.00817465	inf	1	1	no
A930003O13Rik	0	0.0182767	inf	1	1	no
A430075N02	0	0.0917207	inf	1	1	no
9930032O22Rik	0	0.00575658	inf	1	1	no
9330175E14Rik	0	0.0345906	inf	1	1	no
8430423G03Rik	0	0.076654	inf	1	1	no
5330439B14Rik	0	0.0135069	inf	1	1	no
5031410I06Rik	0	0.0120636	inf	1	1	no
4933433C11Rik	0	0.0125492	inf	1	1	no
4933417G07Rik	0	0.0407292	inf	1	1	no
4933417A18Rik	0	2.53492e-08	inf	1	1	no
4933416C03Rik	0	0.00749532	inf	1	1	no
4932411G14Rik	0	0.00456513	inf	1	1	no
4931428L18Rik	0	0.0186459	inf	1	1	no
4930596M17Rik	0	0.0318907	inf	1	1	no
4930579F01Rik	0	0.0110312	inf	1	1	no
4930565D16Rik	0	0.0182747	inf	1	1	no
4930545L23Rik	0	0.0421775	inf	1	1	no
4930544D05Rik	0	0.0344575	inf	1	1	no
4930542D17Rik	0	0.0286318	inf	1	1	no
4930529F22Rik	0	0.0138774	inf	1	1	no
4930529C04Rik	0	0.013845	inf	1	1	no
4930528F23Rik	0	0.0102577	inf	1	1	no
4930503E24Rik	0	0.0272622	inf	1	1	no
4930502A04Rik	0	0.098773	inf	1	1	no
4930471G03Rik	0	0.0358332	inf	1	1	no
4930443G12Rik	0	0.0248431	inf	1	1	no
4930435E12Rik	0	0.0132199	inf	1	1	no
4930430J02Rik	0	0.0688203	inf	1	1	no
4930429D17Rik	0	0.0116672	inf	1	1	no
4930428E23Rik	0	0.0309774	inf	1	1	no
4930412O13Rik	0	0.00831555	inf	1	1	no
4921539E11Rik	0	0.00769316	inf	1	1	no
4921517D22Rik	0	0.00563093	inf	1	1	no
2310010M20Rik	0	0.0144806	inf	1	1	no
2200002J24Rik	0	0.234753	inf	1	1	no
1810007D17Rik	0	0.0596506	inf	1	1	no
1700095B22Rik	0	0.0173863	inf	1	1	no
1700084J12Rik	0	0.0924909	inf	1	1	no
1700067G17Rik	0	0.122457	inf	1	1	no
1700052I22Rik	0	0.0975678	inf	1	1	no
1700047G03Rik	0	0.0261389	inf	1	1	no
1700029M20Rik	0	0.00583871	inf	1	1	no
1700027L20Rik	0	0.0092244	inf	1	1	no
1700011E24Rik	0	0.0239973	inf	1	1	no
1700009J07Rik	0	0.0217202	inf	1	1	no
1700007E06Rik	0	0.0688153	inf	1	1	no
1500009C09Rik	0	0.011508	inf	1	1	no
Nkx6-2	0	0.015046	1017.31	1	1	no
Olfr56	7.22733e-11	0.0280935	28.5341	1	1	no
Nr1i3	3.79302e-10	0.0141575	25.1536	1	1	no
Sun3	1.32026e-09	0.048072	25.1179	1	1	no
Mir678	2.04938e-59	2.17589e-52	23.3399	1	1	no
BB031773	9.62043e-44	3.86029e-37	21.9361	1	1	no
Pcdha2	1.32142e-08	0.0187357	20.4353	1	1	no
4930471I20Rik	3.1734e-08	0.0393383	20.2415	1	1	no
Pcdha3	4.03828e-08	0.019319	18.8678	1	1	no
Snord7	0.000250738	93.1545	18.5031	0.4337	0.947204	no
Ugt1a1	7.6322e-08	0.0154711	17.629	1	1	no
Ugt1a5	1.00471e-07	0.0163153	17.3091	1	1	no
Zfhx2as	1.67387e-07	0.0163798	16.5784	1	1	no
Mir1905	0.00860956	61.5739	12.8041	0.49935	0.96413	no
Ndufs5	0.000280856	0.870093	11.5971	0.1622	0.726842	no
Lgals6	0.000178351	0.369682	11.0174	0.24075	0.831731	no
Btg3	0.000357078	0.551673	10.5934	0.1543	0.711901	no
Uty	0.00321515	4.03861	10.2948	0.2492	0.839718	no
Eif2s3y	0.020705	19.3879	9.87096	0.1309	0.662541	no
Ddx3y	0.0145668	12.0283	9.68953	0.02635	0.254057	no
Pax7	0.00396852	2.50544	9.30225	0.2492	0.839718	no
Pira7	0.000392922	0.118927	8.24162	1	1	no
Mir1892	9.80337e-08	1.86293e-05	7.57008	1	1	no
Il4i1	3.59986e-08	5.01645e-06	7.12258	1	1	no
Gm2058	1.49579e-29	1.69013e-27	6.82008	1	1	no
Mir1903	8.51406e-07	4.8319e-05	5.8266	1	1	no
Cela2a	1.45619e-10	5.9669e-09	5.35671	1	1	no
Hsd3b2	0.00840907	0.332077	5.30343	0.2395	0.830804	no
Raet1c	1.74358e-05	0.00067456	5.27382	1	1	no
Fbp2	0.731888	18.9736	4.69623	5e-05	0.00221052	yes
Gm1821	2.66732	64.4264	4.59419	5e-05	0.00221052	yes
Fbp1	0.591346	14.0386	4.56925	5e-05	0.00221052	yes
A530016L24Rik	0.0364834	0.761604	4.38373	0.00555	0.0841847	no
Oosp1	0.108927	2.2655	4.37839	0.01225	0.147662	no
Gm10007	3.4515e-09	7.04597e-08	4.3515	1	1	no
Zfp457	0.00845896	0.159546	4.23735	1	1	no
Muc5b	0.0276693	0.521737	4.23696	5e-05	0.00221052	yes
Nr1h5	0.0287656	0.524852	4.18949	0.00105	0.02413	yes
Mir351	1.57619	22.8117	3.85526	0.4151	0.940236	no
Cckbr	0.012979	0.177381	3.7726	1	1	no
Ereg	0.209175	2.8209	3.75337	5e-05	0.00221052	yes
8430431K14Rik	0.00609971	0.0811404	3.73361	1	1	no
Ccl4	0.0296146	0.383654	3.69543	0.23985	0.830804	no
Vgf	0.00688264	0.0880489	3.67727	1	1	no
Ccdc83	0.110405	1.25313	3.50465	0.0009	0.0212555	yes
Zfp804a	0.00406037	0.0448244	3.4646	1	1	no
Ern2	0.0573766	0.631589	3.46045	0.00155	0.0325747	yes
Serpinb1c	0.00962412	0.104335	3.43842	1	1	no
Gm19619	0.00505569	0.0543609	3.42659	1	1	no
Aox3l1	0.00353328	0.0351293	3.31359	1	1	no
Ifi205	0.0190565	0.181386	3.25071	1	1	no
Cst8	0.877232	7.95766	3.18131	5e-05	0.00221052	yes
Prokr2	0.00373179	0.0335571	3.16868	1	1	no
Them5	0.115874	1.03275	3.15586	0.00305	0.0540685	no
G730013B05Rik	0.00661275	0.0580193	3.13321	1	1	no
Tex11	0.0109902	0.0923291	3.07057	1	1	no
Sypl2	0.00971616	0.0803753	3.0483	1	1	no
Pak3	0.378771	3.09899	3.0324	5e-05	0.00221052	yes
Grin2a	0.0068605	0.0556505	3.02001	1	1	no
C530028O21Rik	0.0913795	0.732168	3.00223	0.00065	0.0166237	yes
Pde11a	0.00611358	0.0487167	2.99433	1	1	no
Spp1	0.504326	3.98017	2.9804	5e-05	0.00221052	yes
1700008P20Rik	0.0238033	0.184434	2.95387	1	1	no
Pde10a	0.69807	5.38915	2.94861	5e-05	0.00221052	yes
Txndc3	0.00895432	0.0688729	2.94328	1	1	no
Snora24	2.14185e-06	1.62313e-05	2.92185	1	1	no
Gm9786	0.000233231	0.0017526	2.90967	1	1	no
Sfrp5	0.0174509	0.131092	2.90921	1	1	no
Mmp3	0.00840907	0.0622644	2.88839	1	1	no
Pth2r	0.00606863	0.0438599	2.85346	1	1	no
Sall3	0.00200414	0.0143071	2.83567	1	1	no
Lhcgr	0.00570892	0.0407546	2.83567	1	1	no
Tm4sf20	0.0103375	0.0728817	2.81767	1	1	no
Gm8580	0.0400436	0.281043	2.81115	1	1	no
Sidt1	0.0643554	0.44823	2.80011	0.00015	0.00524133	yes
Necab1	0.00990207	0.0687822	2.79623	1	1	no
Olfr1420	0.0223528	0.153598	2.78063	1	1	no
Iapp	0.0331376	0.227706	2.78063	1	1	no
4931402G19Rik	0.00711548	0.0487498	2.77636	1	1	no
Capn9	0.0152118	0.100095	2.71811	1	1	no
Areg	11.1865	71.4913	2.67601	5e-05	0.00221052	yes
Rbm24	1.72375	10.8921	2.65966	5e-05	0.00221052	yes
Cnfn	0.0415677	0.262327	2.65783	1	1	no
Gbp1	0.00512537	0.0316254	2.62536	1	1	no
Gm239	0.00460684	0.0280179	2.6045	1	1	no
Fcer1a	0.0163652	0.0995297	2.6045	1	1	no
Lyzl4	0.0204808	0.122779	2.58372	1	1	no
Gm5741	0.132524	0.79446	2.58372	0.26825	0.857806	no
Sprr3	0.015246	0.0913763	2.58339	1	1	no
Mir466i	5.21742	31.2693	2.58334	0.39535	0.933328	no
Chrm5	0.0087043	0.052167	2.58334	1	1	no
Sprr1a	0.355107	2.12421	2.5806	0.0016	0.0333836	yes
Kcnc4	0.0268073	0.160267	2.57978	1	1	no
Cct8l1	0.00920687	0.0545172	2.56593	1	1	no
4732490B19Rik	0.00721169	0.0427031	2.56593	1	1	no
Olfr461	0.0182378	0.107689	2.56186	1	1	no
Il5	0.0100959	0.059613	2.56186	1	1	no
Dmrtc1b	0.0137161	0.0809891	2.56186	1	1	no
Cacng3	0.0203297	0.11914	2.551	1	1	no
Apol9b	0.0103829	0.0603979	2.54029	1	1	no
Gbp10	0.00403239	0.0234529	2.54006	1	1	no
Ftcd	0.0053507	0.0311204	2.54006	1	1	no
Cml2	0.00435791	0.0253462	2.54006	1	1	no
1700123I01Rik	0.00952823	0.0554174	2.54006	1	1	no
Mir5122	3.833e-05	0.00022189	2.5333	1	1	no
Ptgdr	0.00541789	0.0312853	2.52968	1	1	no
Snora47	4.19199	24.01	2.51792	0.49825	0.964062	no
Cer1	0.0508119	0.28996	2.51262	1	1	no
Il23a	0.042066	0.238855	2.50541	1	1	no
Macc1	0.328015	1.82806	2.47848	5e-05	0.00221052	yes
Ang3	0.437415	2.41449	2.46464	0.4686	0.955586	no
Gm5567	0.0185679	0.0998252	2.42659	1	1	no
C4bp	0.0159848	0.0859376	2.42659	1	1	no
Slc9a4	0.00817031	0.0437462	2.42069	1	1	no
9230115E21Rik	0.0329067	0.175656	2.4163	1	1	no
Tceal3	4.45194	23.6401	2.40873	5e-05	0.00221052	yes
Galnt6	0.266894	1.40508	2.39631	5e-05	0.00221052	yes
Eid3	0.08082	0.418742	2.37328	0.306	0.88516	no
F11	0.00792717	0.0399898	2.33476	1	1	no
Asb16	0.0139855	0.0705522	2.33476	1	1	no
Slc25a43	0.716297	3.58381	2.32286	5e-05	0.00221052	yes
A230020J21Rik	0.0221889	0.110961	2.32214	1	1	no
Gm11549	0.0393171	0.195849	2.31651	1	1	no
Rln1	0.0330021	0.16406	2.31359	1	1	no
Casr	0.00373093	0.0185472	2.31359	1	1	no
Slitrk3	0.00379896	0.0187528	2.30343	1	1	no
4930512B01Rik	0.0256288	0.125956	2.29708	1	1	no
Slc5a11	0.00756669	0.0370597	2.29212	1	1	no
Htr6	0.0139855	0.0684976	2.29212	1	1	no
1300002K09Rik	0.00474983	0.0232635	2.29212	1	1	no
Tnfrsf23	0.0576145	0.281981	2.2911	1	1	no
Gm5077	0.0263078	0.128366	2.2867	1	1	no
Slc38a4	19.8644	96.4399	2.27945	5e-05	0.00221052	yes
Gm6260	0.0187749	0.0910159	2.27731	1	1	no
Mpo	0.00690325	0.0333032	2.27032	1	1	no
Dpcr1	2.5804	12.4345	2.26868	5e-05	0.00221052	yes
H2-Q1	0.0162593	0.0779597	2.26146	1	1	no
A630077J23Rik	0.0394198	0.189009	2.26146	1	1	no
Zp3r	0.00733149	0.0348919	2.25071	1	1	no
Slitrk1	0.0033113	0.015759	2.25071	1	1	no
Phf11	0.0116815	0.0555944	2.25071	1	1	no
Gm6938	0.0237765	0.113157	2.25071	1	1	no
Gm525	0.0358857	0.170787	2.25071	1	1	no
Dao	0.00890106	0.0423617	2.25071	1	1	no
4933422A05Rik	0.0116612	0.0554975	2.25071	1	1	no
1700001J11Rik	0.00592363	0.0281916	2.25071	1	1	no
Sycp2	0.0102761	0.0488814	2.24999	1	1	no
Irgc1	0.00994429	0.0472436	2.24818	1	1	no
Tm4sf19	0.0127616	0.0596046	2.22361	1	1	no
Ms4a3	0.0166501	0.0777662	2.22361	1	1	no
Gbx2	0.00697984	0.0326002	2.22361	1	1	no
Evx1	0.00501591	0.0234274	2.22361	1	1	no
Angptl3	0.0191793	0.0895792	2.22361	1	1	no
4930511I11Rik	0.0149573	0.0698599	2.22361	1	1	no
Gabrb1	0.0195395	0.0900046	2.20361	1	1	no
Prl	0.019557	0.0897418	2.1981	1	1	no
Abcc6	0.0479924	0.219591	2.19394	1	1	no
Krt79	0.378059	1.72453	2.18952	5e-05	0.00221052	yes
Rpl39l	0.0989103	0.446581	2.17473	0.06555	0.464032	no
Aldh3a1	0.307479	1.38311	2.16936	0.0004	0.0112193	yes
Cacng1	0.0431286	0.192092	2.15508	1	1	no
BC024582	0.0107678	0.0479522	2.15487	1	1	no
St8sia3	0.0141355	0.0627634	2.1506	1	1	no
Atp2b2	0.122225	0.541957	2.14864	5e-05	0.00221052	yes
Olfr1034	0.0758325	0.335865	2.14699	0.0696	0.478327	no
Slpi	1.01958	4.41126	2.11322	5e-05	0.00221052	yes
Dlx1	0.0104144	0.0449816	2.11075	1	1	no
Nrsn2	0.0114224	0.0493287	2.11056	1	1	no
Gm10684	8.37551e-09	3.61488e-08	2.1097	1	1	no
Trim31	0.0275989	0.118572	2.10308	1	1	no
Ankrd7	0.0300828	0.128735	2.09739	1	1	no
R3hdml	0.0333248	0.142477	2.09606	1	1	no
Sod3	1.19782	5.08863	2.08687	5e-05	0.00221052	yes
Sohlh2	0.0213397	0.0904251	2.08319	1	1	no
Csta	0.0117032	0.0495661	2.08245	1	1	no
4930557J02Rik	4.58824e-09	1.93036e-08	2.07286	1	1	no
Muc13	0.017537	0.0734947	2.06724	1	1	no
Akap17b	1.26574	5.21439	2.04252	5e-05	0.00221052	yes
Trim29	0.0684751	0.281223	2.03807	1	1	no
1700034F02Rik	0.0358391	0.146864	2.03487	1	1	no
Adh6a	0.0142447	0.0583249	2.03368	1	1	no
Jakmip1	0.170407	0.693582	2.02508	0.0009	0.0212555	yes
Sftpd	55.9672	226.856	2.01912	5e-05	0.00221052	yes
Pigr	0.0162195	0.0644814	1.99116	1	1	no
Vmn1r32	0.00722461	0.0285197	1.98097	1	1	no
Olfr71	0.0220777	0.0871532	1.98097	1	1	no
Cst13	0.0289736	0.114376	1.98097	1	1	no
1700060C20Rik	0.0422445	0.166763	1.98097	1	1	no
BC021785	0.0299871	0.117003	1.96413	1	1	no
Nxph1	0.0102473	0.0396994	1.95387	1	1	no
Krtap1-5	0.0193978	0.0751493	1.95387	1	1	no
Plac1l	0.0694104	0.266355	1.94013	1	1	no
6030468B19Rik	0.0339377	0.130196	1.93973	1	1	no
Dapl1	0.469962	1.80185	1.93886	0.0199	0.209109	no
Bcan	0.0621361	0.236471	1.92816	1	1	no
Gpnmb	0.0717243	0.272466	1.92554	1	1	no
Ppyr1	0.01742	0.0661294	1.92455	1	1	no
Il20ra	0.0157059	0.0596223	1.92455	1	1	no
Hist1h3d	0.145386	0.55191	1.92455	0.0708	0.483367	no
Nptx2	0.120309	0.455229	1.91984	0.0032	0.0561782	no
4930474M22Rik	0.0728966	0.273802	1.90921	1	1	no
Syt14	0.163888	0.61281	1.90273	0.0054	0.0824267	no
Zfp458	0.20381	0.761208	1.90107	0.00025	0.00793271	yes
BC061194	0.020462	0.0760343	1.8937	1	1	no
Rhox4a	0.0195995	0.0725617	1.88839	1	1	no
Iqcf5	0.0398366	0.147484	1.88839	1	1	no
Hsd17b2	0.0124878	0.0462327	1.88839	1	1	no
Chia	4.85144	17.913	1.88452	5e-05	0.00221052	yes
Sycp1	0.0191413	0.0697952	1.86644	1	1	no
Catsperb	0.0198661	0.0723116	1.86392	1	1	no
Marco	0.227769	0.828557	1.86303	0.00195	0.038842	yes
Mir5117	0.000112786	0.000410271	1.86299	1	1	no
Gm5084	0.538746	1.95016	1.85592	5e-05	0.00221052	yes
Tas2r143	0.0198612	0.0717717	1.85346	1	1	no
Il5ra	0.0080045	0.0289256	1.85346	1	1	no
Gm6592	0.0447651	0.161766	1.85346	1	1	no
Gm10804	0.0202825	0.073294	1.85346	1	1	no
Cpne9	0.0052071	0.0188167	1.85346	1	1	no
B3galt2	0.00612705	0.0221411	1.85346	1	1	no
Apoa1	0.0172286	0.0622584	1.85346	1	1	no
5330411J11Rik	0.00932254	0.0336885	1.85346	1	1	no
Pde1c	0.160569	0.579775	1.8523	0.00025	0.00793271	yes
Slc5a8	0.00522648	0.0186553	1.83567	1	1	no
Olfr433	0.0336348	0.120056	1.83567	1	1	no
St18	0.00807707	0.0288012	1.83423	1	1	no
Ppargc1a	2.18398	7.74284	1.8259	5e-05	0.00221052	yes
St6gal2	0.0441225	0.155614	1.81838	1	1	no
Tmc1	0.00346379	0.0122102	1.81767	1	1	no
Olfr49	0.0162855	0.0574082	1.81767	1	1	no
Kctd4	0.00476932	0.0168123	1.81767	1	1	no
Gpr61	0.00384921	0.0135688	1.81767	1	1	no
Apol11b	0.0072403	0.0255228	1.81767	1	1	no
Usp44	0.0118314	0.0416151	1.81449	1	1	no
Dpep3	0.0400906	0.140975	1.81411	1	1	no
Cd209a	0.0419658	0.147005	1.80858	1	1	no
Gm10474	0.0180146	0.0628335	1.80237	1	1	no
D130040H23Rik	0.523611	1.8237	1.8003	0.0001	0.00383624	yes
Selenbp2	1.46198	5.0816	1.79736	5e-05	0.00221052	yes
Slc25a31	0.0240098	0.0831209	1.79159	1	1	no
Cmah	0.0303065	0.104459	1.78524	1	1	no
Cntn4	0.139488	0.479641	1.78181	0.0002	0.00666713	yes
Odf3l1	0.0645634	0.221905	1.78115	1	1	no
Zfa	0.00416797	0.0143234	1.78096	1	1	no
Itgb2l	0.132487	0.4553	1.78096	0.0044	0.0709726	no
Ang4	0.219892	0.75567	1.78096	0.06905	0.476807	no
Cap2	2.59136	8.86284	1.77406	5e-05	0.00221052	yes
Emb	17.7784	60.7587	1.77296	5e-05	0.00221052	yes
Il1a	0.0713798	0.243275	1.769	1	1	no
Dio3	0.122853	0.417237	1.76394	0.0131	0.15622	no
Cntfr	5.23001	17.7463	1.76263	5e-05	0.00221052	yes
3830431G21Rik	2.05106	6.95809	1.76232	5e-05	0.00221052	yes
Ky	0.0783505	0.264992	1.75793	1	1	no
Pate2	0.0307955	0.104058	1.7566	1	1	no
Crct1	0.0897097	0.301255	1.74765	1	1	no
Gm10389	0.0586357	0.196706	1.74619	1	1	no
Mgam	0.0341683	0.114421	1.74362	1	1	no
1700020N18Rik	0.22243	0.743351	1.74069	0.08885	0.54943	no
Dcc	0.00770469	0.0256598	1.7357	1	1	no
Ret	0.317939	1.05404	1.72911	5e-05	0.00221052	yes
Reg3g	3.59022	11.8882	1.72738	5e-05	0.00221052	yes
Gprin3	1.46224	4.83748	1.72608	5e-05	0.00221052	yes
A530088E08Rik	0.0211362	0.0696902	1.72124	1	1	no
3632454L22Rik	0.0121252	0.0397536	1.71307	1	1	no
Gm11545	0.0118822	0.0389357	1.71229	1	1	no
N28178	0.0809621	0.265242	1.71199	1	1	no
A530099J19Rik	0.0156578	0.0510656	1.70547	1	1	no
Lin7b	0.0581184	0.18811	1.69451	1	1	no
Igsf9b	0.194634	0.627174	1.6881	0.00035	0.0100701	yes
Gm4349	0.0648208	0.208502	1.68553	1	1	no
Gm10536	0.0145779	0.0468911	1.68553	1	1	no
Sytl5	0.0846453	0.271739	1.68272	1	1	no
Slc30a2	0.462426	1.47696	1.67533	0.0002	0.00666713	yes
A330076H08Rik	0.497919	1.59008	1.67511	0.0003	0.00896969	yes
9430032N09Rik	0.0407163	0.129474	1.66898	1	1	no
Fgf17	0.0308764	0.0981273	1.66815	1	1	no
Amdhd1	0.0206358	0.0655818	1.66815	1	1	no
9430076C15Rik	0.0304253	0.0966183	1.66703	1	1	no
Lypd6b	2.55236	8.05878	1.65873	5e-05	0.00221052	yes
Ptchd2	0.00663875	0.0208694	1.6524	1	1	no
Il33	10.1793	31.9683	1.651	5e-05	0.00221052	yes
Gm19466	0.112591	0.352627	1.64705	0.55765	0.975239	no
A730020M07Rik	0.0652504	0.20407	1.645	1	1	no
Muc5ac	0.0780082	0.243467	1.64203	1	1	no
Gpr1	0.021166	0.0659578	1.63979	1	1	no
Scn9a	0.0097968	0.0304709	1.63705	1	1	no
Frzb	0.236484	0.730853	1.62784	0.0011	0.0249236	yes
Agmo	1.73085	5.34871	1.62771	5e-05	0.00221052	yes
Slamf7	0.0313373	0.0964155	1.62139	1	1	no
Samd3	0.122051	0.375357	1.62077	0.01755	0.190774	no
Snora2b	9.84417	30.2301	1.61865	0.5543	0.974483	no
Cbr2	361.747	1107.64	1.61444	5e-05	0.00221052	yes
A230057D06Rik	0.318289	0.974233	1.61393	0.0015	0.031847	yes
Rpl3l	0.0194206	0.0594123	1.61317	1	1	no
Baiap2l2	1.41848	4.33394	1.61134	5e-05	0.00221052	yes
Crygn	0.27136	0.828097	1.60959	0.0581	0.431031	no
Lct	0.016653	0.0506965	1.60611	1	1	no
Fcamr	0.118755	0.361248	1.60499	0.02105	0.218189	no
A430084P05Rik	0.092022	0.278569	1.59799	1	1	no
Ptprn	0.275128	0.830574	1.59401	0.0004	0.0112193	yes
Slc22a8	0.0251707	0.0758268	1.59096	1	1	no
Zfp42	0.0101316	0.0303684	1.58372	1	1	no
Sectm1b	0.00763469	0.0228843	1.58372	1	1	no
Sds	0.0168819	0.050602	1.58372	1	1	no
Cyp26a1	0.0102604	0.0307545	1.58372	1	1	no
Cd300c	0.0334813	0.100357	1.58372	1	1	no
Azgp1	0.0145925	0.0437396	1.58372	1	1	no
AI606473	0.00825138	0.0247328	1.58372	1	1	no
Cort	0.0923082	0.276613	1.58334	1	1	no
Gria2	0.0137699	0.0410138	1.57459	1	1	no
Brwd3	1.369	4.07306	1.57299	5e-05	0.00221052	yes
AB099516	0.0288893	0.085946	1.57289	1	1	no
Xlr4b	0.134494	0.399769	1.57163	0.0778	0.513041	no
Cldn20	0.213391	0.634235	1.57152	0.63925	0.986315	no
Rassf2	14.1966	42.1571	1.57023	5e-05	0.00221052	yes
Krt28	0.0335001	0.0985461	1.55663	1	1	no
Fam71d	0.0105026	0.030714	1.54816	1	1	no
Gm4952	0.0123459	0.0361013	1.54802	1	1	no
Tgm7	0.00842804	0.0246432	1.54792	1	1	no
Sele	0.00596888	0.0174527	1.54792	1	1	no
Krt75	0.00527448	0.0154223	1.54792	1	1	no
Cdcp2	0.00671652	0.0196388	1.54792	1	1	no
Adcy10	0.00322736	0.00943666	1.54792	1	1	no
Kcnj10	0.10844	0.316138	1.54366	0.0027	0.0500674	no
Cilp	0.0340305	0.0989873	1.54042	1	1	no
Kcnf1	0.284729	0.825716	1.53605	0.0001	0.00383624	yes
Wfdc1	15.7134	45.5239	1.53463	5e-05	0.00221052	yes
Pde4d	2.80949	8.13014	1.53297	5e-05	0.00221052	yes
Foxa3	0.360379	1.04001	1.52901	0.00165	0.0342298	yes
Pde4c	0.18057	0.520955	1.5286	0.00325	0.056781	no
Tpcn2	7.96202	22.9179	1.52527	5e-05	0.00221052	yes
Unc13a	0.0921393	0.264717	1.52256	1	1	no
Skint3	0.0958042	0.273633	1.51408	1	1	no
Slc2a7	0.0117806	0.0335807	1.51121	1	1	no
Mas1	0.0887453	0.252941	1.51106	1	1	no
Dclk1	2.03819	5.78587	1.50524	5e-05	0.00221052	yes
Fxyd4	3.2604	9.21703	1.49925	0.00035	0.0100701	yes
Vstm2a	0.0588096	0.166232	1.49908	1	1	no
Mfap3l	3.22338	9.10251	1.49769	5e-05	0.00221052	yes
2210039B01Rik	0.0871697	0.245599	1.49441	1	1	no
1700007B14Rik	0.0351804	0.0990341	1.49315	1	1	no
Nkx2-9	0.107443	0.301701	1.48955	1	1	no
D10Bwg1379e	1.17329	3.2905	1.48774	5e-05	0.00221052	yes
Gm7092	0.0420587	0.117663	1.48419	1	1	no
Gabrq	0.242758	0.678831	1.48354	0.0057	0.0856536	no
Gm15915	0.0652342	0.182025	1.48044	1	1	no
Syt7	2.78918	7.78095	1.48011	5e-05	0.00221052	yes
Dhrs9	0.0390837	0.108984	1.47947	1	1	no
4930487H11Rik	0.191393	0.532361	1.47587	0.468	0.955344	no
Bicd1	0.391808	1.08959	1.47557	0.0001	0.00383624	yes
Rimbp2	0.0185392	0.0514912	1.47374	1	1	no
Rxrg	0.0782156	0.216874	1.47133	1	1	no
P2ry10	0.0338228	0.0937172	1.47032	1	1	no
Atf7ip2	0.170665	0.471602	1.4664	0.0081	0.110083	no
Rimkla	0.118432	0.326489	1.46297	0.0074	0.10318	no
E230029C05Rik	0.0588876	0.162203	1.46177	1	1	no
9930021D14Rik	0.052646	0.144724	1.45891	1	1	no
Krt13	0.65248	1.79319	1.45852	0.0025	0.0471424	yes
Gm11428	1.29544	3.54305	1.45155	0.01235	0.148744	no
Retnla	225.615	616.504	1.45025	5e-05	0.00221052	yes
1700020A23Rik	0.0422227	0.115248	1.44865	1	1	no
Kcng3	0.0417717	0.113928	1.44753	1	1	no
Cdrt4	0.234658	0.639077	1.44543	0.0797	0.517661	no
Slco4a1	0.087655	0.238519	1.4442	1	1	no
Slc25a48	0.0228888	0.0621955	1.44217	1	1	no
Gm609	0.0154269	0.0419193	1.44217	1	1	no
Gm16379	0.0922557	0.250686	1.44217	1	1	no
Ghrh	0.0955392	0.259608	1.44217	1	1	no
Tmem59l	1.56151	4.24139	1.4416	0.0001	0.00383624	yes
Sec1	1.44919	3.93442	1.44091	5e-05	0.00221052	yes
Tbc1d30	2.42145	6.57035	1.4401	5e-05	0.00221052	yes
Pcsk2	0.0183193	0.0496957	1.43976	1	1	no
Lemd1	1.07383	2.90902	1.43777	0.0017	0.034967	yes
Ccl6	11.1818	30.2605	1.43628	5e-05	0.00221052	yes
Dppa5a	0.242942	0.656881	1.43502	0.0952	0.572107	no
Ffar2	0.29683	0.802261	1.43444	0.0053	0.0811566	no
Dio3os	0.942829	2.54363	1.43182	0.00105	0.02413	yes
Gpr3	0.0250228	0.0670783	1.4226	1	1	no
Sycp3	0.514568	1.37904	1.42223	0.58465	0.977739	no
Usp9x	3.89951	10.4483	1.4219	5e-05	0.00221052	yes
E230016K23Rik	0.0153274	0.041039	1.42088	1	1	no
Gm16532	0.0148976	0.039883	1.42069	1	1	no
Atp6v0d2	0.280651	0.749015	1.41622	0.0037	0.0623156	no
Daam2	16.4274	43.7936	1.41461	5e-05	0.00221052	yes
Kcnj15	16.393	43.3826	1.40403	5e-05	0.00221052	yes
Tnfrsf17	0.0710448	0.187528	1.4003	1	1	no
Rfx4	0.00963022	0.0253954	1.39893	1	1	no
A230065H16Rik	0.0657542	0.173393	1.39889	1	1	no
H2-Q9	0.0543539	0.142541	1.39092	1	1	no
Ccdc68	4.76672	12.4974	1.39056	5e-05	0.00221052	yes
9430021M05Rik	0.300146	0.780944	1.37955	0.0059	0.0876597	no
Atp6v0c-ps2	0.000131249	0.000340431	1.37505	1	1	no
Cyp2ab1	0.138979	0.360427	1.37484	0.019	0.202587	no
Ms4a8a	0.467083	1.20946	1.37261	0.0139	0.163342	no
Padi4	0.376375	0.973676	1.37127	0.00245	0.0464411	yes
Klk11	0.0585231	0.150821	1.36576	1	1	no
Ly6g6c	0.425066	1.09505	1.36524	0.02175	0.222895	no
Gm1141	0.0830013	0.21347	1.36283	1	1	no
Smc1b	0.0308221	0.0791318	1.36029	1	1	no
Krtap17-1	0.359474	0.921622	1.35829	0.0494	0.389744	no
A530054K11Rik	0.918332	2.34819	1.35446	5e-05	0.00221052	yes
Il6	0.0640493	0.163755	1.35428	1	1	no
Igll1	0.064821	0.165727	1.35428	1	1	no
Gm5127	0.0268045	0.0685309	1.35428	1	1	no
Cdsn	0.0173744	0.0444209	1.35428	1	1	no
Ear1	2.69889	6.89707	1.35362	0.00385	0.0640974	no
AI414108	0.712665	1.8179	1.35098	5e-05	0.00221052	yes
2900041M22Rik	0.11575	0.294961	1.34951	1	1	no
Cyb5r2	0.0379516	0.0961163	1.34062	1	1	no
Rergl	0.0905269	0.228949	1.33861	1	1	no
Qprt	0.0433902	0.109737	1.33861	1	1	no
Ebf3	0.0742784	0.187824	1.33837	1	1	no
9530051G07Rik	0.0388501	0.0981823	1.33754	1	1	no
Wbscr25	0.130744	0.329868	1.33515	0.51855	0.967852	no
Pkd1l2	0.0044971	0.0113432	1.33476	1	1	no
Lcor	0.980603	2.47053	1.33308	5e-05	0.00221052	yes
Kcna7	0.0383422	0.0965862	1.33288	1	1	no
Bcar3	8.84024	22.2292	1.3303	5e-05	0.00221052	yes
Hmgcs2	2.38532	5.97942	1.32582	5e-05	0.00221052	yes
Slc5a1	0.175667	0.439303	1.32237	0.00635	0.0919894	no
Egr2	0.181933	0.454883	1.32209	0.00815	0.110452	no
Sult2b1	2.09438	5.23282	1.32107	0.0003	0.00896969	yes
Nrg3	0.00352212	0.00879357	1.32001	1	1	no
Aqp5	21.6628	54.0789	1.31985	5e-05	0.00221052	yes
Gm10416	0.265765	0.663267	1.31944	0.1116	0.617912	no
Cxcl2	0.107094	0.266946	1.31767	1	1	no
Gm815	0.07872	0.195666	1.31359	1	1	no
Slc16a5	0.0562844	0.139713	1.31166	1	1	no
Psca	0.0953737	0.236641	1.31104	1	1	no
Cyp3a13	0.853631	2.11659	1.31006	0.0002	0.00666713	yes
D430050G20	5.29163	13.094	1.30712	5e-05	0.00221052	yes
Slc6a15	0.0923191	0.228403	1.30688	1	1	no
Hecw1	0.0313201	0.0774097	1.30543	1	1	no
Jph3	0.0327097	0.0807823	1.30432	1	1	no
Prmt8	0.00755064	0.0186361	1.30343	1	1	no
Pou2f3	0.0057854	0.0142792	1.30343	1	1	no
Pdcd1	0.00777426	0.019188	1.30343	1	1	no
Matn1	0.0149245	0.0368359	1.30343	1	1	no
Gm10768	0.00729554	0.0180064	1.30343	1	1	no
A1cf	0.00369822	0.00912774	1.30343	1	1	no
4930404H21Rik	0.0189343	0.0467325	1.30343	1	1	no
1700001K23Rik	0.0478021	0.117982	1.30343	1	1	no
F7	1.2009	2.96125	1.30209	0.00035	0.0100701	yes
1700015E13Rik	0.307926	0.756908	1.29754	0.0815	0.52201	no
Celf6	0.0230953	0.0567591	1.29726	1	1	no
BC016423	1.53508	3.77101	1.29664	0.2318	0.823428	no
Rxfp4	0.124146	0.304901	1.29631	0.104	0.597506	no
Syt8	0.0352089	0.086421	1.29544	1	1	no
Pla2g4e	0.021395	0.0525145	1.29544	1	1	no
Ccin	0.025064	0.0615202	1.29544	1	1	no
Snx22	3.95334	9.69052	1.2935	0.3043	0.884303	no
Arhgap5	4.51696	11.0656	1.29266	5e-05	0.00221052	yes
Col2a1	0.270683	0.662887	1.29216	0.0014	0.0301208	yes
Hoxd10	0.0204169	0.0499984	1.29212	1	1	no
Gm12034	0.125086	0.306318	1.29212	0.3778	0.925409	no
9930111J21Rik1	0.0373811	0.0913555	1.28918	1	1	no
Casc5	1.19796	2.92139	1.28608	5e-05	0.00221052	yes
Hpcal4	0.0223263	0.054431	1.28568	1	1	no
4930565N06Rik	0.313468	0.763632	1.28456	0.44565	0.949371	no
Gp49a	0.271663	0.661407	1.28372	0.0339	0.300479	no
Zfp942	2.00993	4.8888	1.28233	5e-05	0.00221052	yes
Tnfrsf12a	6.52138	15.8127	1.27783	0.09165	0.559115	no
Syt12	0.504786	1.22368	1.27748	0.0011	0.0249236	yes
Kcnh5	0.00694916	0.0168439	1.27731	1	1	no
Cntnap4	0.00576803	0.0139809	1.27731	1	1	no
Scgb1a1	165.199	399.867	1.27531	5e-05	0.00221052	yes
Hepacam	0.50824	1.22982	1.27486	0.0014	0.0301208	yes
Morc1	0.224962	0.544274	1.27465	0.0098	0.125207	no
Krt5	0.0297952	0.0720287	1.27349	1	1	no
Ccr7	0.0334204	0.0807925	1.27349	1	1	no
AA467197	0.410048	0.991274	1.27349	0.063	0.451365	no
A230072E10Rik	0.0383224	0.0926428	1.27349	1	1	no
Endou	0.687671	1.66214	1.27325	0.0016	0.0333836	yes
Ccdc154	0.71093	1.71613	1.27138	0.00075	0.0183712	yes
Abcc8	0.156608	0.377802	1.27047	0.00525	0.0805611	no
1700011A15Rik	0.150668	0.363257	1.26962	0.1337	0.668511	no
Xkr4	0.0211449	0.050969	1.26931	1	1	no
Ptpn4	2.53456	6.09753	1.26649	5e-05	0.00221052	yes
Slfn9	1.74861	4.19842	1.26364	5e-05	0.00221052	yes
Tcfcp2l1	3.90586	9.35371	1.2599	5e-05	0.00221052	yes
F930015N05Rik	0.0310762	0.0744024	1.25954	1	1	no
BC030870	1.17086	2.79839	1.25702	0.00125	0.0275894	yes
D430041D05Rik	0.604968	1.44308	1.25422	5e-05	0.00221052	yes
Gm13139	0.308815	0.735748	1.25247	0.0222	0.225278	no
Snora74a	0.557411	1.32641	1.25071	0.5901	0.979482	no
Pdilt	0.00693285	0.0164973	1.25071	1	1	no
Olfr47	0.0176604	0.0420246	1.25071	1	1	no
Mageb18	0.00685827	0.0163199	1.25071	1	1	no
Gpr37l1	0.0130928	0.0311554	1.25071	1	1	no
Dcpp2	0.0332148	0.0790375	1.25071	1	1	no
Ctxn2	0.032571	0.0775057	1.25071	1	1	no
Cntn5	0.00393965	0.00937474	1.25071	1	1	no
Cntn2	0.00143537	0.00341559	1.25071	1	1	no
Ces5a	0.0125699	0.0299112	1.25071	1	1	no
BC049352	0.0273022	0.064968	1.25071	1	1	no
Arl13a	0.008727	0.0207667	1.25071	1	1	no
8430436N08Rik	0.0154048	0.036657	1.25071	1	1	no
4930592I03Rik	0.0171844	0.0408918	1.25071	1	1	no
1700119H24Rik	0.0708223	0.168528	1.25071	1	1	no
1700024P03Rik	0.0173402	0.0412625	1.25071	1	1	no
Txk	0.245314	0.583166	1.24928	0.0138	0.162827	no
Gm614	0.0847172	0.201342	1.24892	1	1	no
Nptx1	0.385556	0.913276	1.24411	0.00075	0.0183712	yes
Tgtp2	0.016046	0.0379968	1.24367	1	1	no
Nhs	0.333112	0.78729	1.24089	0.0012	0.026689	yes
Musk	0.00869859	0.0205541	1.24057	1	1	no
Mei4	0.0781042	0.183616	1.23322	1	1	no
Kcna3	0.531949	1.24887	1.23126	0.00415	0.0677693	no
Dcpp3	0.480786	1.12697	1.22898	0.07535	0.502599	no
Gm5485	0.274622	0.643219	1.22786	0.12665	0.651774	no
Tmem25	0.185107	0.433219	1.22674	0.02355	0.234385	no
Usp51	0.109284	0.255753	1.22668	1	1	no
B630019K06Rik	3.69492	8.64285	1.22596	5e-05	0.00221052	yes
Hpdl	0.0499915	0.116812	1.22444	1	1	no
1700034I23Rik	0.0125291	0.0292594	1.22361	1	1	no
Apob	0.0129037	0.0300543	1.21979	1	1	no
Prr22	0.143407	0.333696	1.21842	0.0938	0.567457	no
Cd300e	0.0877454	0.203954	1.21685	1	1	no
Gm2176	0.0263182	0.0610728	1.21447	1	1	no
Rnf17	0.131602	0.30437	1.20964	1	1	no
1700110K17Rik	0.0876606	0.202342	1.2068	1	1	no
Trim43c	0.123679	0.284803	1.20336	1	1	no
Klk9	0.169351	0.389243	1.20066	0.06895	0.476343	no
Myt1l	0.00193975	0.00444594	1.19662	1	1	no
Pkhd1l1	0.0700626	0.160548	1.19629	1	1	no
Mixl1	0.0128663	0.029477	1.196	1	1	no
LOC622124	0.00404824	0.00927464	1.196	1	1	no
Gm13271	0.0392526	0.089929	1.196	1	1	no
Gm10248	0.00530826	0.0121614	1.196	1	1	no
Ear11	0.0277716	0.0636256	1.196	1	1	no
Arid3c	0.0086761	0.0198772	1.196	1	1	no
Aldoart2	0.00979308	0.0224362	1.196	1	1	no
Trim43a	0.0708569	0.16232	1.19586	1	1	no
Mx1	0.103793	0.237769	1.19586	1	1	no
Zbp1	0.353577	0.809929	1.19577	0.0791	0.516913	no
4833403I15Rik	0.0205271	0.0470199	1.19574	1	1	no
Nbeal1	1.15732	2.65045	1.19544	5e-05	0.00221052	yes
Accn3	0.0556305	0.127233	1.19353	1	1	no
Mir675	0.000416887	0.000952644	1.19228	1	1	no
Zfp442	0.459426	1.04982	1.19224	0.0036	0.0610568	no
Iqcj-schip1	7.00023e-13	1.59634e-12	1.1893	1	1	no
Bcmo1	0.0899231	0.204352	1.18429	1	1	no
Slc7a13	0.0320906	0.0728918	1.18361	1	1	no
Irx2	37.2222	84.4461	1.18187	5e-05	0.00221052	yes
Ces1c	0.0395821	0.0897097	1.18042	1	1	no
Tbc1d8	10.9328	24.7734	1.18013	0.1953	0.785806	no
Kcnj11	0.53288	1.20707	1.17963	0.0027	0.0500674	no
Mir682	100.727	227.972	1.1784	0.27865	0.864507	no
Apeg3	7.8726	17.7983	1.17683	0.24615	0.836688	no
Zfp758	1.32258	2.98939	1.1765	0.00035	0.0100701	yes
Terc	0.41208	0.92942	1.17341	0.22605	0.817871	no
Cacna1e	0.260586	0.587532	1.17291	0.00015	0.00524133	yes
Car5a	0.0416227	0.0938425	1.17287	1	1	no
Zfp292	2.31116	5.20496	1.17127	5e-05	0.00221052	yes
Snhg9	5.18727	11.6593	1.16843	0.21865	0.809849	no
Trpv6	3.55081	7.96713	1.16591	5e-05	0.00221052	yes
2010016I18Rik	0.133682	0.299872	1.16554	1	1	no
Noto	0.336925	0.755767	1.16551	0.02355	0.234385	no
Rab26	0.192668	0.432111	1.16528	0.068	0.472481	no
Ces1a	0.0317908	0.0712814	1.16492	1	1	no
Lrp2	0.428744	0.960956	1.16435	5e-05	0.00221052	yes
Usp34	5.30483	11.8768	1.16277	5e-05	0.00221052	yes
Zim1	3.08589	6.90627	1.16222	5e-05	0.00221052	yes
5830428M24Rik	0.775741	1.73391	1.16038	0.01425	0.165842	no
Itih1	0.0242906	0.0542791	1.16	1	1	no
3110047P20Rik	0.0759754	0.169576	1.15833	1	1	no
Hspb9	0.139835	0.312041	1.15801	0.237	0.828703	no
Trap1a	0.0444233	0.0989293	1.15508	1	1	no
Prune2	0.179827	0.399697	1.1523	0.001	0.0231645	yes
Dock11	1.26069	2.79561	1.14895	5e-05	0.00221052	yes
Rif1	2.36007	5.2334	1.14892	5e-05	0.00221052	yes
Lrrcc1	2.02124	4.48201	1.1489	5e-05	0.00221052	yes
Zfp40	1.07657	2.38659	1.14851	0.0004	0.0112193	yes
D6Mm5e	0.926443	2.05358	1.14836	0.002	0.0395123	yes
Ear12	17.805	39.4424	1.14746	0.1138	0.621354	no
Pik3c2a	5.32824	11.7987	1.1469	5e-05	0.00221052	yes
Phip	2.99942	6.63685	1.14581	5e-05	0.00221052	yes
AI607873	0.345742	0.760828	1.13788	0.00585	0.0873644	no
BC005561	1.04139	2.29152	1.13779	5e-05	0.00221052	yes
Grm1	0.00640451	0.0140899	1.1375	1	1	no
Pde7b	2.50295	5.50496	1.1371	0.0001	0.00383624	yes
Zfp345	0.0171796	0.0377839	1.13707	1	1	no
Krt25	0.0297393	0.065407	1.13707	1	1	no
Mageb3	0.0342676	0.0753463	1.13669	1	1	no
Trip11	1.3616	2.99328	1.13643	5e-05	0.00221052	yes
Smoc2	8.74213	19.2157	1.13623	5e-05	0.00221052	yes
1700093K21Rik	0.0371849	0.0817307	1.13616	1	1	no
Vstm2l	0.0255639	0.0561876	1.13614	1	1	no
H2afy3	0.0173382	0.038108	1.13614	1	1	no
BC048546	0.316722	0.695038	1.13388	0.0034	0.0589049	no
Zfp738	1.37171	3.00167	1.12979	0.0001	0.00383624	yes
Osr1	3.4234	7.48836	1.12922	0.0001	0.00383624	yes
1100001G20Rik	2.04156	4.46162	1.1279	0.02855	0.267567	no
Gdnf	0.437358	0.955727	1.12778	0.00365	0.0617604	no
Crisp2	0.0582615	0.127169	1.12613	1	1	no
Scn2a1	0.0699492	0.152602	1.12539	1	1	no
Impg2	0.0936703	0.204157	1.12402	1	1	no
Tbx21	0.0251939	0.0548685	1.1229	1	1	no
F8	0.111004	0.241681	1.1225	1	1	no
Pcdha6	0.00882431	0.0191846	1.12039	1	1	no
Slc12a1	0.0181077	0.0393644	1.12029	1	1	no
Krt78	0.0590676	0.128375	1.11993	1	1	no
Peg3	14.8618	32.2958	1.11974	5e-05	0.00221052	yes
Usp29	0.120367	0.260339	1.11295	1	1	no
Ank3	7.39356	15.9615	1.11025	5e-05	0.00221052	yes
Ttc36	1.17679	2.5397	1.1098	0.0228	0.229599	no
Sim2	0.00852902	0.0184037	1.10954	1	1	no
Podnl1	0.0315459	0.068069	1.10954	1	1	no
Pde6g	0.0427282	0.0921978	1.10954	1	1	no
LOC626049	0.0876028	0.189027	1.10954	1	1	no
Gm6531	0.0269778	0.0582119	1.10954	1	1	no
Gm5860	0.0339377	0.0732298	1.10954	1	1	no
Pcsk1	1.21299	2.61487	1.10817	0.00075	0.0183712	yes
Ren2	1.62475e-05	3.50205e-05	1.10799	1	1	no
Zbtb41	2.97573	6.41028	1.10714	5e-05	0.00221052	yes
Cela1	11.0953	23.8817	1.10595	5e-05	0.00221052	yes
Dmxl1	2.48481	5.34658	1.10548	5e-05	0.00221052	yes
Chml	1.77693	3.82127	1.10467	5e-05	0.00221052	yes
Gm10421	0.105571	0.227028	1.10466	1	1	no
AU015836	0.0423028	0.0908553	1.10282	1	1	no
Ranbp2	6.41364	13.7411	1.09928	5e-05	0.00221052	yes
Fam199x	2.61998	5.61016	1.09849	5e-05	0.00221052	yes
Ptpre	1.07044	2.29008	1.0972	0.0001	0.00383624	yes
Olfr558	0.220278	0.471061	1.09659	0.02365	0.235057	no
Calca	7.81592	16.7139	1.09656	5e-05	0.00221052	yes
Gpr151	0.0414409	0.0885882	1.09606	1	1	no
Mcpt4	0.212939	0.454148	1.09272	0.13715	0.672684	no
Zfp612	1.63217	3.48012	1.09234	5e-05	0.00221052	yes
Cnr1	0.141966	0.302405	1.09093	1	1	no
Eppk1	0.227354	0.484126	1.09044	0.0007	0.0175922	yes
Ascc3	2.82039	6.00427	1.09009	5e-05	0.00221052	yes
Lrrk2	7.77365	16.5062	1.08634	5e-05	0.00221052	yes
Pdzd9	0.196018	0.416015	1.08565	0.5195	0.967882	no
Zfp229	1.90005	4.03173	1.08536	5e-05	0.00221052	yes
Fam150b	0.0133188	0.0282479	1.08468	1	1	no
Foxp3	0.0194494	0.0412386	1.08427	1	1	no
Eif2c3	1.14636	2.43052	1.0842	5e-05	0.00221052	yes
Mtnr1a	0.0352633	0.0747127	1.08319	1	1	no
LOC100302567	97.4633	206.496	1.08319	0.5977	0.980791	no
2610528A11Rik	0.0833261	0.176544	1.08319	1	1	no
Mrgprb2	0.0158067	0.0334727	1.08245	1	1	no
Bcl2a1c	0.125083	0.264879	1.08245	1	1	no
B930018H19	0.0154349	0.0326854	1.08245	1	1	no
Htra4	0.133295	0.281656	1.07931	1	1	no
Gm2011	0.343291	0.724729	1.07801	0.1026	0.595411	no
4930524L23Rik	0.110089	0.232357	1.07767	1	1	no
AI504432	1.39723	2.949	1.07766	0.00015	0.00524133	yes
Zfp820	0.644923	1.35755	1.07381	0.0022	0.0427643	yes
4930447C04Rik	0.0457966	0.0963708	1.07336	1	1	no
Hdx	0.272769	0.573786	1.07283	0.0103	0.129879	no
Atad5	1.88082	3.95288	1.07154	5e-05	0.00221052	yes
Slc28a1	0.0508905	0.106887	1.07062	1	1	no
Rb1cc1	3.31502	6.96229	1.07055	5e-05	0.00221052	yes
Tnfrsf9	0.221525	0.465181	1.07032	0.04255	0.351978	no
Flrt3	8.07385	16.9403	1.06913	5e-05	0.00221052	yes
Smc5	5.47628	11.4815	1.06805	5e-05	0.00221052	yes
Cnksr2	0.268465	0.562438	1.06696	0.00505	0.0780704	no
Homer2	5.56727	11.6518	1.06551	5e-05	0.00221052	yes
Gnat1	0.0228334	0.0477846	1.0654	1	1	no
Galnt5	1.0829	2.26581	1.06513	0.0008	0.0193025	yes
Igfals	0.670741	1.40305	1.06474	0.00975	0.124898	no
Zdhhc21	7.50226	15.6909	1.06454	5e-05	0.00221052	yes
2810474O19Rik	2.66719	5.57705	1.06418	5e-05	0.00221052	yes
Clcnka	0.0354464	0.0740517	1.06289	1	1	no
Zfp760	2.02695	4.23441	1.06285	5e-05	0.00221052	yes
Zdbf2	0.678026	1.41622	1.06263	5e-05	0.00221052	yes
B020018G12Rik	0.177564	0.370741	1.06208	0.22565	0.817606	no
B3gnt5	3.19096	6.65446	1.06033	5e-05	0.00221052	yes
Neat1	45.1606	94.148	1.05987	5e-05	0.00221052	yes
Egr1	3.20968	6.68697	1.05892	5e-05	0.00221052	yes
Snord89	131.909	274.485	1.05718	0.30475	0.884303	no
Fam186b	0.0207476	0.043173	1.05718	1	1	no
Zfp947	0.450079	0.93578	1.05599	0.0114	0.140094	no
Gm13547	0.0701267	0.145686	1.05483	1	1	no
Atp13a5	0.00682403	0.0141767	1.05483	1	1	no
A730046J19Rik	0.201706	0.418827	1.0541	0.01765	0.191543	no
Zfp960	0.167226	0.346996	1.05312	0.0449	0.365373	no
AA987161	0.984983	2.04183	1.05169	0.00015	0.00524133	yes
Zbtb37	1.52942	3.17012	1.05155	0.0003	0.00896969	yes
Gucy1a2	0.634134	1.31343	1.05047	0.00085	0.0203062	yes
Gm16701	0.0735525	0.152332	1.05038	1	1	no
Nov	6.00182	12.4244	1.04971	5e-05	0.00221052	yes
Slain1	1.25916	2.60495	1.04879	0.00115	0.0258946	yes
Gpr174	0.00961719	0.0198814	1.04773	1	1	no
Psg17	0.0243426	0.050311	1.04739	1	1	no
Pde6h	0.130456	0.269624	1.04739	1	1	no
Hist1h4a	0.427293	0.883123	1.04739	0.3459	0.917318	no
2310015B20Rik	0.194277	0.40153	1.04739	0.3459	0.917318	no
Guca1b	0.156135	0.322415	1.04613	0.1106	0.615194	no
AI593442	0.0495706	0.102302	1.04527	1	1	no
Ostb	0.302524	0.623504	1.04335	0.635	0.985852	no
Taok1	6.91233	14.2243	1.04111	5e-05	0.00221052	yes
Prokr1	0.389819	0.801217	1.03939	0.00725	0.101577	no
Aspm	2.79204	5.73542	1.03858	5e-05	0.00221052	yes
Ch25h	0.0939428	0.192848	1.03761	1	1	no
Gda	1.74727	3.58656	1.0375	0.0001	0.00383624	yes
Tmem130	0.0553261	0.113503	1.0367	1	1	no
Zbed6	10.8698	22.2966	1.0365	0.01905	0.202971	no
4930443O20Rik	0.0694956	0.142347	1.03442	1	1	no
Zfp808	0.443546	0.908273	1.03404	0.02785	0.262925	no
Sntg1	0.00405018	0.00829172	1.03368	1	1	no
Slc45a1	0.00685342	0.0140306	1.03368	1	1	no
Rtp1	0.00554254	0.0113469	1.03368	1	1	no
Mfi2	0.00411314	0.00842061	1.03368	1	1	no
Gsta1	0.0247145	0.0505967	1.03368	1	1	no
Dcpp1	0.0789124	0.161553	1.03368	1	1	no
1700069L16Rik	0.0325364	0.06661	1.03368	1	1	no
Gbp6	0.428986	0.877108	1.03182	0.00615	0.0903558	no
Nsun7	1.22393	2.50223	1.03169	0.0019	0.0380026	yes
1700020D05Rik	0.22137	0.452433	1.03124	0.4398	0.948018	no
Arid4b	4.77396	9.74971	1.03017	5e-05	0.00221052	yes
Zfp644	5.59787	11.4238	1.0291	5e-05	0.00221052	yes
2810032G03Rik	0.334821	0.68318	1.02888	0.06795	0.47236	no
Tgtp1	0.0766954	0.156484	1.02881	1	1	no
Dcx	0.15653	0.31895	1.02689	0.00845	0.113143	no
Nxnl1	0.0730734	0.148747	1.02544	1	1	no
Rims2	0.094219	0.191702	1.02477	1	1	no
Tlr8	0.632197	1.28539	1.02376	0.0057	0.0856536	no
Gm19522	0.0300127	0.0609716	1.02256	1	1	no
Slc10a1	0.0896024	0.181907	1.02159	1	1	no
Adam4	0.156777	0.318055	1.02056	0.0712	0.484499	no
Ttll7	3.54119	7.17462	1.01867	5e-05	0.00221052	yes
Dbil5	0.658542	1.33393	1.01833	0.1017	0.593992	no
Smg1	4.75553	9.6224	1.01679	5e-05	0.00221052	yes
Rhbdl2	0.234102	0.473568	1.01643	0.102	0.594308	no
Zmynd15	0.133534	0.270118	1.01638	1	1	no
Dok7	0.287957	0.582421	1.01621	0.0301	0.276428	no
Susd5	0.0930013	0.187963	1.01513	1	1	no
Nlrc5	0.0274676	0.0555123	1.01508	1	1	no
Rock2	7.56317	15.2725	1.01387	5e-05	0.00221052	yes
Olr1	0.558705	1.12612	1.0112	0.00725	0.101577	no
Acsl6	0.043326	0.0872354	1.00968	1	1	no
Itgb8	0.226708	0.456364	1.00935	0.03165	0.285776	no
BC052688	0.0228281	0.0458963	1.00757	1	1	no
BC048609	0.0980969	0.197225	1.00757	1	1	no
Olfr543	0.226745	0.455579	1.00663	0.1273	0.653675	no
Eml5	0.571863	1.14833	1.00579	0.34545	0.917131	no
Tmem132d	1.67091	3.35488	1.00563	0.00015	0.00524133	yes
Ccdc73	0.229354	0.460209	1.00471	0.70805	0.996411	no
D830031N03Rik	1.87651	3.76502	1.00461	0.44995	0.950858	no
Chrna7	0.0499659	0.100248	1.00456	1	1	no
Capn11	0.0306049	0.0613151	1.00248	1	1	no
Ntn4	2.50003	5.00269	1.00076	0.0007	0.0175922	yes
Lingo4	0.0323883	0.064713	0.998583	1	1	no
Zfp948	2.83528	5.66476	0.998521	0.00035	0.0100701	yes
Zfp445	12.1101	24.1824	0.997754	5e-05	0.00221052	yes
Tsix	0.139036	0.277566	0.997368	1	1	no
Kif5b	17.1384	34.2134	0.99733	5e-05	0.00221052	yes
Entpd3	3.88601	7.73845	0.993755	5e-05	0.00221052	yes
2410057H14Rik	0.39421	0.784708	0.99319	0.6603	0.989576	no
Smc2	8.83288	17.57	0.992161	5e-05	0.00221052	yes
Gm19897	0.123606	0.245825	0.991885	1	1	no
Fgd4	1.65503	3.28984	0.991163	0.001	0.0231645	yes
Atr	2.61745	5.20292	0.991157	5e-05	0.00221052	yes
Aox4	0.0152063	0.0302161	0.990645	1	1	no
1700018L24Rik	0.127752	0.253852	0.990645	1	1	no
Ankrd26	1.03495	2.05154	0.987147	0.00055	0.0143963	yes
Mndal	0.618579	1.22482	0.985545	0.02535	0.247531	no
Cxcl16	4.03343	7.98507	0.985298	0.0001	0.00383624	yes
Sytl2	2.50338	4.95199	0.984133	0.0003	0.00896969	yes
Pnpla3	0.0435275	0.0860805	0.983759	1	1	no
Rock1	5.1239	10.1288	0.983149	5e-05	0.00221052	yes
Zfp677	0.396169	0.782332	0.981666	0.022	0.224347	no
Tm4sf4	0.0135625	0.0267694	0.980967	1	1	no
Th	0.0208387	0.0411311	0.980967	1	1	no
Tas1r2	0.00568706	0.011225	0.980967	1	1	no
Sprr2k	0.0374425	0.0739036	0.980967	1	1	no
Pate4	0.0199739	0.0394242	0.980967	1	1	no
Myh4	0.00277894	0.00548503	0.980967	1	1	no
Lrp1b	0.00111044	0.00219176	0.980967	1	1	no
Klra5	0.0170965	0.0337449	0.980967	1	1	no
Kcnj9	0.00527103	0.0104039	0.980967	1	1	no
Hoxd13	0.00709753	0.014009	0.980967	1	1	no
H2-Bl	0.0168819	0.0333213	0.980967	1	1	no
Grm7	0.00406242	0.00801835	0.980967	1	1	no
Gm15070	0.00478504	0.00944465	0.980967	1	1	no
Foxh1	0.0161392	0.0318553	0.980967	1	1	no
Fgf16	0.00569911	0.0112488	0.980967	1	1	no
Fam5c	0.00632394	0.0124821	0.980967	1	1	no
Fam43b	0.00747557	0.0147552	0.980967	1	1	no
D730001G18Rik	0.0125387	0.0247488	0.980967	1	1	no
Cyct	0.0363464	0.0717401	0.980967	1	1	no
Cpne6	0.00898558	0.0177356	0.980967	1	1	no
Cmtm5	0.0473274	0.0934144	0.980967	1	1	no
Ccr6	0.0159303	0.031443	0.980967	1	1	no
Bcl2l10	0.0316455	0.0624615	0.980967	1	1	no
Alox12e	0.00768193	0.0151625	0.980967	1	1	no
Abcc2	0.00311524	0.00614882	0.980967	1	1	no
2310015D24Rik	0.00595786	0.0117596	0.980967	1	1	no
1700065J18Rik	0.0822955	0.162434	0.980967	1	1	no
Cpsf4l	0.229015	0.451828	0.98033	0.09885	0.585128	no
Zfp759	0.58924	1.16227	0.980015	0.00715	0.100565	no
Nkg7	0.119729	0.23595	0.978713	1	1	no
Msh4	0.0180514	0.0355582	0.978066	1	1	no
4930502E18Rik	0.0403625	0.0794427	0.976899	1	1	no
Nrk	1.05882	2.08343	0.976503	0.0003	0.00896969	yes
Atp11a	48.7594	95.9143	0.976067	5e-05	0.00221052	yes
Slc43a2	3.89098	7.65249	0.975794	5e-05	0.00221052	yes
Prkdc	1.2842	2.52408	0.974883	5e-05	0.00221052	yes
Sesn3	10.312	20.2673	0.974833	5e-05	0.00221052	yes
Zfp62	4.24135	8.32633	0.973158	5e-05	0.00221052	yes
Gm410	0.0779236	0.152896	0.972422	1	1	no
Zfp92	0.0610345	0.119666	0.971318	1	1	no
Hook3	5.66162	11.0971	0.9709	5e-05	0.00221052	yes
Vav3	4.0154	7.86765	0.97039	5e-05	0.00221052	yes
5031434O11Rik	0.220769	0.432552	0.970335	0.67265	0.992933	no
Upf2	3.95817	7.75111	0.96957	5e-05	0.00221052	yes
Vwa5b2	0.0324044	0.0633823	0.967889	1	1	no
Zfml	4.77849	9.34389	0.967469	5e-05	0.00221052	yes
A930013F10Rik	1.48597	2.90418	0.966722	0.11125	0.617152	no
Smek2	10.9849	21.4533	0.965686	5e-05	0.00221052	yes
Zfp946	2.3469	4.58238	0.965339	0.0003	0.00896969	yes
1700029H14Rik	0.0223118	0.0435393	0.964513	1	1	no
Gm10789	0.0336842	0.0656852	0.963495	1	1	no
Tbc1d8b	3.60245	7.01776	0.96203	5e-05	0.00221052	yes
Sema4f	6.60744	12.8692	0.961757	5e-05	0.00221052	yes
Ksr2	0.0931047	0.18128	0.961296	1	1	no
Resp18	0.941753	1.83304	0.960817	0.0692	0.477279	no
Smc6	5.11984	9.9644	0.960685	5e-05	0.00221052	yes
Ccl3	0.456567	0.887794	0.9594	0.1153	0.625501	no
Slfn10-ps	0.0792148	0.153846	0.957641	1	1	no
Erbb2ip	16.1327	31.3233	0.957246	5e-05	0.00221052	yes
5830418K08Rik	1.92766	3.74263	0.9572	0.0575	0.428033	no
Gbp7	1.591	3.08816	0.956813	0.00025	0.00793271	yes
Plac1	15.1051	29.303	0.956011	0.0001	0.00383624	yes
Naip1	0.00779408	0.0151105	0.955098	1	1	no
Saa2	0.0802863	0.155519	0.953869	1	1	no
2310002J15Rik	0.0563293	0.109113	0.953869	1	1	no
Setx	3.38589	6.55841	0.953813	5e-05	0.00221052	yes
Pkhd1	0.20973	0.405835	0.952356	0.0035	0.0596398	no
Orm1	0.172242	0.332821	0.950311	0.30725	0.886876	no
1700029I15Rik	0.530731	1.02514	0.949769	0.3373	0.910798	no
4933426D04Rik	0.0961507	0.185581	0.94868	1	1	no
Akr1b7	0.0541346	0.104356	0.946887	1	1	no
Zfp280d	6.22909	12.0072	0.946807	0.0001	0.00383624	yes
E130114P18Rik	0.0969824	0.186835	0.945969	1	1	no
Gm13315	0.0515133	0.0991551	0.944742	1	1	no
Rasgef1b	13.1476	25.3005	0.944369	5e-05	0.00221052	yes
Samd9l	2.67924	5.15416	0.943915	0.0001	0.00383624	yes
Hist1h2bg	1.79994	3.46076	0.943143	0.03755	0.322961	no
Ptar1	2.96466	5.69983	0.943053	0.0007	0.0175922	yes
Kcne2	4.57211	8.78754	0.942598	0.0005	0.0133037	yes
Sh2d5	0.0714338	0.13723	0.941916	1	1	no
Kcnn4	0.633892	1.21766	0.941809	0.02035	0.212758	no
Rbm44	0.097916	0.187848	0.939948	1	1	no
Psapl1	0.0252477	0.0484293	0.939728	1	1	no
Hist1h2bm	0.820229	1.57292	0.939344	0.22135	0.813386	no
Mybl1	1.01183	1.93953	0.938743	0.00345	0.0591353	no
Pabpc1l	0.116311	0.222669	0.936904	1	1	no
Dzip3	4.57683	8.75914	0.93644	5e-05	0.00221052	yes
Gcnt7	0.106646	0.204064	0.936188	1	1	no
1500004A13Rik	0.629424	1.20436	0.936166	0.1923	0.778705	no
Trim30d	0.378984	0.724873	0.935591	0.0163	0.180157	no
Zfp52	0.723861	1.38266	0.933662	0.00785	0.107491	no
Gm5111	0.0531215	0.101419	0.932962	1	1	no
B230319C09Rik	0.21559	0.411087	0.931153	0.1136	0.621354	no
Zfp101	4.65342	8.87043	0.930712	0.00015	0.00524133	yes
Jmjd1c	4.6147	8.79379	0.930248	5e-05	0.00221052	yes
C130083M11Rik	0.162924	0.310336	0.929633	0.1184	0.634486	no
Omd	0.125276	0.238576	0.929345	1	1	no
Iqgap2	1.95809	3.72446	0.927585	0.00025	0.00793271	yes
Ifih1	1.56569	2.97664	0.926886	0.0003	0.00896969	yes
Dmxl2	0.807689	1.53535	0.926696	0.00025	0.00793271	yes
Il13ra2	0.0121532	0.0230951	0.926252	1	1	no
Ifi27l2b	0.0182362	0.0346548	0.926252	1	1	no
Gm906	0.0054823	0.0104182	0.926252	1	1	no
Gm3646	0.106436	0.202265	0.926252	1	1	no
Fscn3	0.010202	0.0193872	0.926252	1	1	no
F830045P16Rik	0.0093999	0.0178629	0.926252	1	1	no
Cyp4a32	0.0094605	0.0179781	0.926252	1	1	no
Cyp2j8	0.0123014	0.0233767	0.926252	1	1	no
Barx1	0.0139977	0.0266002	0.926252	1	1	no
Aqp2	0.0133604	0.0253892	0.926252	1	1	no
9330111N05Rik	0.0134607	0.0255798	0.926252	1	1	no
9230105E05Rik	0.00790388	0.01502	0.926252	1	1	no
1700027D21Rik	0.0143716	0.0273108	0.926252	1	1	no
Grem1	0.0525457	0.0997617	0.924915	1	1	no
Kcnj13	6.00481	11.3969	0.924452	0.1662	0.734102	no
Lyst	1.9578	3.7147	0.924011	5e-05	0.00221052	yes
Gpr52	0.0488754	0.0927287	0.923908	1	1	no
Casp8ap2	1.59911	3.03342	0.923674	0.0001	0.00383624	yes
Akap11	6.32222	11.9924	0.923622	5e-05	0.00221052	yes
Vps13a	1.14742	2.17483	0.922505	0.00035	0.0100701	yes
Cpeb4	3.72188	7.04051	0.919651	0.0008	0.0193025	yes
1810064F22Rik	0.820834	1.55114	0.918169	0.0153	0.172658	no
Mga	4.5538	8.59636	0.916654	5e-05	0.00221052	yes
Dio2	0.0603161	0.113845	0.916451	1	1	no
Nanog	0.169503	0.319562	0.914785	0.30845	0.887259	no
Ddx60	0.185177	0.348375	0.911739	0.03525	0.309045	no
Igj	0.0496757	0.0934467	0.911604	1	1	no
Gm10664	0.510708	0.959761	0.910176	0.0966	0.576697	no
Pmch	0.384	0.72147	0.909834	0.72235	0.996411	no
A230073K19Rik	0.0443491	0.0832843	0.90914	1	1	no
Lnpep	6.97276	13.0917	0.908846	5e-05	0.00221052	yes
Ifi203	0.537823	1.00953	0.908478	0.016	0.177926	no
Zfp935	3.1716	5.95224	0.908223	0.00055	0.0143963	yes
Grb14	21.9315	41.0706	0.9051	5e-05	0.00221052	yes
Cd200r1	0.837215	1.56743	0.904729	0.02045	0.213496	no
Otoa	0.0124717	0.0233173	0.902746	1	1	no
Arhgap40	0.0471585	0.0881686	0.902746	1	1	no
Lmbrd2	4.82534	9.02087	0.902635	0.0001	0.00383624	yes
Ramp1	4.00964	7.49366	0.902197	0.0005	0.0133037	yes
Nemf	5.8427	10.9173	0.901915	5e-05	0.00221052	yes
Thoc2	7.62726	14.2408	0.900795	5e-05	0.00221052	yes
Stag2	21.7525	40.6036	0.900425	5e-05	0.00221052	yes
Scai	3.08346	5.74517	0.897796	0.0001	0.00383624	yes
6720489N17Rik	1.1835	2.20295	0.896378	0.0068	0.0974376	no
BC021767	0.399934	0.744147	0.895828	0.0402	0.336182	no
4922501C03Rik	1.32397	2.46328	0.895706	0.001	0.0231645	yes
Dpep2	3.45379	6.42542	0.895609	0.0015	0.031847	yes
Hcrtr1	0.17884	0.332689	0.895507	0.09415	0.568152	no
Lass3	3.53956	6.58406	0.895408	0.00025	0.00793271	yes
Omp	0.0556729	0.103506	0.894666	1	1	no
Synpo	6.27421	11.66	0.894056	5e-05	0.00221052	yes
A230046K03Rik	6.42257	11.9224	0.892456	5e-05	0.00221052	yes
Trove2	6.70982	12.4524	0.892078	5e-05	0.00221052	yes
G6b	0.093044	0.172626	0.891669	1	1	no
Gm5082	0.0131849	0.0244389	0.890299	1	1	no
Fpr1	2.62027	4.85648	0.890195	0.0086	0.114622	no
Trpm7	9.44643	17.503	0.889759	5e-05	0.00221052	yes
Parp14	1.95966	3.62981	0.889291	0.00025	0.00793271	yes
Myoz1	0.0569104	0.105394	0.889029	1	1	no
Zfp872	0.419855	0.777303	0.888586	0.0322	0.2902	no
Mki67	6.54554	12.1169	0.888431	5e-05	0.00221052	yes
Nkx6-1	0.0168711	0.0312303	0.88839	1	1	no
E330017A01Rik	0.0570826	0.105666	0.88839	1	1	no
4921513I03Rik	0.0195718	0.0362296	0.88839	1	1	no
Mir686	591.796	1094.8	0.887489	0.5856	0.977821	no
AI987944	1.62995	3.01496	0.887313	0.0029	0.0525661	no
Dhrs3	39.9825	73.9361	0.886912	5e-05	0.00221052	yes
Chm	5.19637	9.60864	0.886827	5e-05	0.00221052	yes
Ap3b2	0.0365474	0.0675586	0.886371	1	1	no
Ttc9	7.72305	14.2746	0.886208	0.00015	0.00524133	yes
Dock10	1.28056	2.36676	0.886145	0.00025	0.00793271	yes
Mat1a	6.86921	12.6871	0.885149	5e-05	0.00221052	yes
Phf20l1	7.06448	13.0468	0.885037	5e-05	0.00221052	yes
1200016B10Rik	8.88888	16.4127	0.884741	5e-05	0.00221052	yes
Syn1	0.0758969	0.140122	0.88457	1	1	no
Slc16a14	0.0913967	0.168619	0.883556	1	1	no
Gm5176	0.520753	0.960619	0.883365	0.2164	0.806895	no
Syt13	1.02742	1.8952	0.883325	0.00405	0.0666618	no
Kcnn3	0.122011	0.225019	0.883039	1	1	no
Rgs7bp	0.301306	0.55529	0.882012	0.01585	0.177073	no
Med13	6.2522	11.5215	0.881894	5e-05	0.00221052	yes
4933411K16Rik	0.442874	0.815906	0.881507	0.3208	0.896258	no
St8sia5	0.024012	0.044232	0.881338	1	1	no
Cdx1	0.0278301	0.0512629	0.88127	1	1	no
Acot10	0.0645804	0.118957	0.88127	1	1	no
Fut1	0.134881	0.248419	0.881084	1	1	no
0610009B14Rik	0.532092	0.979663	0.88061	0.10535	0.600267	no
Col11a2	0.372987	0.686503	0.880139	0.01265	0.151727	no
Alms1	1.07404	1.97655	0.879942	0.00045	0.0123588	yes
Cyp8b1	0.075485	0.138855	0.879317	1	1	no
Sgol2	3.83103	7.04257	0.878371	0.0001	0.00383624	yes
Wnt11	3.71065	6.81813	0.877706	0.0005	0.0133037	yes
Dfnb59	0.130061	0.238074	0.872229	1	1	no
Tmem35	1.64682	3.01444	0.872208	0.00955	0.123207	no
Pcdh15	0.00662841	0.0121326	0.872154	1	1	no
Zfp160	3.02808	5.53693	0.870681	0.00025	0.00793271	yes
F630042J09Rik	0.156099	0.285415	0.870601	1	1	no
Rsf1	3.29035	6.014	0.870083	5e-05	0.00221052	yes
Mis18bp1	3.31873	6.06212	0.869194	0.0003	0.00896969	yes
Serpinb5	0.0375824	0.0685846	0.867828	1	1	no
Clec10a	0.542465	0.988635	0.865908	0.05165	0.401381	no
Rbm26	7.16982	13.0651	0.865703	0.0015	0.031847	yes
Hrh2	0.0852691	0.155362	0.865539	1	1	no
Klhdc8a	0.946527	1.72342	0.864559	0.00465	0.0736132	no
Gm4951	0.0637372	0.116046	0.864489	1	1	no
Apc	4.36568	7.9468	0.864168	5e-05	0.00221052	yes
Sgcd	1.53937	2.79954	0.86285	0.01925	0.204501	no
Gm5595	0.647178	1.17626	0.861972	0.01945	0.206173	no
Mbnl3	5.6593	10.2854	0.861902	0.0001	0.00383624	yes
C230091D08Rik	4.71579	8.5697	0.861747	0.00025	0.00793271	yes
9830147E19Rik	0.386084	0.701357	0.861235	0.0171	0.186722	no
Adora2b	3.01971	5.48207	0.860309	0.00325	0.056781	no
Braf	4.33309	7.86399	0.859866	5e-05	0.00221052	yes
Dgkb	1.01187	1.83638	0.859847	0.00275	0.0507997	no
Pnma5	0.0206419	0.037452	0.859468	1	1	no
Kcnq1ot1	0.210484	0.381877	0.859401	0.00285	0.0517893	no
Tmigd1	0.0533722	0.0967939	0.858829	1	1	no
Snora69	23.0217	41.7514	0.858829	0.6946	0.995709	no
Car6	0.0532343	0.0965438	0.858829	1	1	no
Zfp934	0.531977	0.964619	0.858595	0.03925	0.330525	no
Il12rb2	0.191031	0.346326	0.858321	0.0831	0.528987	no
Slc16a4	0.691863	1.25386	0.857816	0.0276	0.261245	no
Cwf19l2	3.66266	6.63761	0.857771	0.00045	0.0123588	yes
Aplp2	189.091	342.359	0.856431	0.00025	0.00793271	yes
P2rx5	0.226952	0.410671	0.855599	0.09995	0.587743	no
Smchd1	6.61682	11.9701	0.85523	5e-05	0.00221052	yes
Tmem202	0.130721	0.236384	0.854634	1	1	no
Zfp619	0.91484	1.65303	0.853519	0.0025	0.0471424	yes
Spink8	0.0568403	0.102701	0.853461	1	1	no
Gm13718	0.0502807	0.0908397	0.85332	1	1	no
Raet1e	4.99589	9.02516	0.853211	0.01275	0.1528	no
Cldn2	0.329513	0.594886	0.852277	0.04795	0.382256	no
Top2b	26.9839	48.706	0.852003	5e-05	0.00221052	yes
E330033B04Rik	0.509435	0.917911	0.849457	0.0076	0.10486	no
Smc3	9.00703	16.2219	0.848823	5e-05	0.00221052	yes
Pthlh	0.469746	0.845993	0.848764	0.0804	0.51863	no
Xrn1	6.05464	10.902	0.848476	0.00015	0.00524133	yes
Bdp1	2.71366	4.88586	0.848374	0.0001	0.00383624	yes
Zfc3h1	4.24234	7.63166	0.847137	0.0001	0.00383624	yes
Plp1	0.796826	1.43303	0.846731	0.01945	0.206173	no
Pdcd1lg2	0.0276215	0.0496676	0.84651	1	1	no
Uba6	5.02325	9.02001	0.844509	0.00015	0.00524133	yes
1700030C10Rik	0.14129	0.253672	0.844307	1	1	no
Pbrm1	14.4077	25.8667	0.844259	5e-05	0.00221052	yes
Dcst1	0.0331223	0.0594366	0.843551	1	1	no
Gcnt3	0.0151008	0.0270966	0.843488	1	1	no
Pm20d1	0.602714	1.08149	0.843478	0.01595	0.177779	no
Ntn5	1.02719	1.84314	0.84346	0.02835	0.265914	no
Slc26a2	4.75701	8.53341	0.843069	0.0003	0.00896969	yes
4921507P07Rik	0.445377	0.798625	0.842491	0.08765	0.545499	no
H60c	2.49061	4.46569	0.842384	0.00155	0.0325747	yes
Mecom	26.2546	47.049	0.841595	5e-05	0.00221052	yes
4933425O20Rik	0.115434	0.20657	0.83956	1	1	no
Slc4a8	1.08323	1.93714	0.838585	0.0008	0.0193025	yes
Mog	0.136047	0.243206	0.838072	1	1	no
E030011O05Rik	1.05831	1.88989	0.83654	0.5389	0.972163	no
Fzd3	1.69083	3.01919	0.836424	0.00015	0.00524133	yes
Aim1	0.599309	1.06904	0.834945	0.0058	0.0867965	no
Mmp12	0.0829324	0.147866	0.83428	1	1	no
Myoz3	0.0143203	0.0255316	0.834225	1	1	no
Ccdc79	0.0704974	0.125637	0.833615	1	1	no
Upb1	0.29101	0.518279	0.832659	0.1325	0.667942	no
Lilrb4	3.63042	6.46332	0.83214	0.0049	0.0768161	no
Exd1	0.240513	0.428104	0.831848	0.07525	0.502599	no
Zfp955b	2.05012	3.64839	0.831554	0.0025	0.0471424	yes
Ldhal6b	0.39243	0.69819	0.831184	0.7347	0.996411	no
Slamf6	0.0780361	0.138821	0.831017	1	1	no
Ptpn20	0.0372916	0.0663221	0.830639	1	1	no
Naa15	7.72116	13.7273	0.830162	0.0001	0.00383624	yes
Ly6i	0.104007	0.184866	0.829808	1	1	no
Sema3d	1.60586	2.85402	0.829653	0.0011	0.0249236	yes
Dcxr	97.2669	172.795	0.829039	0.0001	0.00383624	yes
Kbtbd11	2.97295	5.27856	0.828248	0.0001	0.00383624	yes
Neto2	1.24149	2.20426	0.828227	0.00255	0.0478364	yes
Gm10391	0.0290718	0.0516083	0.827983	1	1	no
Rem2	10.4775	18.5985	0.827894	0.00055	0.0143963	yes
Ptprc	1.51069	2.68114	0.827635	0.00145	0.0310125	yes
Eea1	2.35864	4.18572	0.827522	0.0002	0.00666713	yes
Ugt1a10	6.44473e-08	1.14349e-07	0.827248	1	1	no
Ptprj	2.30671	4.09274	0.827231	0.00065	0.0166237	yes
Samd12	0.679991	1.20579	0.826394	0.10055	0.590075	no
Ktn1	7.0444	12.4894	0.82616	0.0001	0.00383624	yes
1700011H14Rik	0.333322	0.590571	0.825194	0.1604	0.724373	no
Ceacam10	0.105324	0.186568	0.824872	1	1	no
9930023K05Rik	0.0972992	0.172331	0.824681	1	1	no
2700086A05Rik	0.346584	0.613428	0.823687	0.6999	0.996411	no
Rgs17	0.243878	0.431577	0.823457	0.0205	0.21371	no
Enpp6	0.0413404	0.0731001	0.822321	1	1	no
Zfp788	2.65235	4.6876	0.821581	0.0013	0.0284333	yes
Zfp943	3.39739	6.00253	0.821146	0.0018	0.036455	yes
Steap4	7.26907	12.8411	0.820929	0.00015	0.00524133	yes
Lilra5	0.326179	0.575916	0.820193	0.08855	0.548276	no
Prss41	0.0296168	0.0522012	0.817665	1	1	no
Nlrp4c	0.00786115	0.0138557	0.817665	1	1	no
Ceacam16	0.0187627	0.0330702	0.817665	1	1	no
BC049635	0.0184906	0.0325906	0.817665	1	1	no
A4gnt	0.0105041	0.018514	0.817665	1	1	no
4933416I08Rik	0.0254022	0.0447726	0.817665	1	1	no
Zadh2	28.257	49.7958	0.817414	5e-05	0.00221052	yes
Sh2d1b1	3.31093	5.83319	0.817049	0.0063	0.0916312	no
ENSMUSG00000068790	0.11001	0.193807	0.816983	1	1	no
Sdc1	85.9113	151.346	0.816927	5e-05	0.00221052	yes
Ubn2	4.45192	7.8362	0.815726	0.00015	0.00524133	yes
Gm12185	0.0196239	0.0345373	0.815549	1	1	no
Zmat1	1.416	2.49155	0.815223	0.00595	0.0876839	no
AU041133	0.970289	1.70707	0.815036	0.0167	0.18346	no
Gm15401	0.210624	0.370459	0.814646	0.63785	0.985978	no
Zfp518a	1.77023	3.11288	0.814311	0.0008	0.0193025	yes
Trps1	2.80503	4.93216	0.814205	0.0001	0.00383624	yes
Bmpr2	10.471	18.4015	0.81343	0.0002	0.00666713	yes
Tet2	4.74217	8.33292	0.813274	0.0002	0.00666713	yes
Spaca4	0.0909605	0.159812	0.813064	1	1	no
Pax9	0.0193014	0.0339113	0.813064	1	1	no
Atf3	2.2188	3.8978	0.812883	0.0076	0.10486	no
Cep350	2.60561	4.57716	0.81283	5e-05	0.00221052	yes
Ccdc66	2.28647	4.01467	0.812162	0.2475	0.838524	no
Inhba	0.367761	0.645718	0.812138	0.1103	0.614232	no
Zfp949	5.63131	9.88529	0.811813	0.0006	0.0155091	yes
Pou2af1	0.10352	0.181631	0.811096	1	1	no
Cmya5	0.163062	0.285953	0.810356	1	1	no
Slc15a1	1.34752	2.36181	0.809588	0.00785	0.107491	no
Smc4	12.7799	22.3948	0.809291	5e-05	0.00221052	yes
Nol8	1.48608	2.60346	0.808917	0.00415	0.0677693	no
Ly75	0.72613	1.27183	0.808611	0.0113	0.139219	no
Kif20b	1.66613	2.91821	0.808584	0.00185	0.0371563	yes
Atrx	8.16343	14.2948	0.808243	5e-05	0.00221052	yes
Tspan32	0.9051	1.58459	0.807958	0.04145	0.345044	no
Zfp873	2.5447	4.45387	0.807563	0.00455	0.0724254	no
Cybb	5.18688	9.07263	0.806652	0.00055	0.0143963	yes
Col9a1	1.12095	1.96036	0.806396	0.0092	0.119972	no
Mysm1	5.24556	9.1716	0.806077	0.0001	0.00383624	yes
C030019I05Rik	0.163228	0.285343	0.80581	1	1	no
Zfp182	1.05744	1.84849	0.805774	0.00355	0.0604208	no
Gclc	19.7713	34.5612	0.805747	5e-05	0.00221052	yes
Hsf5	0.0251184	0.0439075	0.805721	1	1	no
Kcnk1	15.9911	27.9504	0.8056	0.0002	0.00666713	yes
Snora16a	25.6338	44.7977	0.805374	0.723	0.996411	no
4933424G06Rik	0.0903952	0.157918	0.804854	1	1	no
Fancm	1.73002	3.01892	0.803244	0.0008	0.0193025	yes
Snora41	52.787	92.0583	0.802365	0.6764	0.993093	no
9330159M07Rik	0.325969	0.568387	0.802139	0.08635	0.541124	no
Serpina7	0.0686677	0.119638	0.800977	1	1	no
2610203C20Rik	1.67876	2.92383	0.80046	0.0085	0.113602	no
Lig4	2.49174	4.33845	0.800026	0.00175	0.0356916	yes
9930021J03Rik	3.1028	5.4015	0.799788	0.0003	0.00896969	yes
Cd69	0.037924	0.0660033	0.799429	1	1	no
Slc23a3	0.27559	0.479586	0.799266	0.1124	0.620446	no
Pira2	0.0384256	0.0668568	0.799006	1	1	no
Zfp329	3.72505	6.48094	0.798945	0.00015	0.00524133	yes
Gm10818	0.208485	0.362718	0.798908	0.75215	0.996411	no
Neu3	10.6898	18.597	0.798837	0.0001	0.00383624	yes
Csrnp3	0.0242275	0.0421474	0.798795	1	1	no
Ttc14	6.163	10.7188	0.798437	0.0002	0.00666713	yes
Atp10b	0.0509433	0.088583	0.798139	1	1	no
Scn3a	0.516808	0.898283	0.797543	0.00495	0.0770998	no
Il1b	0.105545	0.183452	0.79754	1	1	no
Insrr	0.0493923	0.0858335	0.797254	1	1	no
Rlf	4.59076	7.97458	0.796677	0.00015	0.00524133	yes
Gm1943	3.96686	6.89032	0.796573	0.01705	0.186317	no
Slc39a2	0.150185	0.26083	0.796366	1	1	no
AW112010	1.19213	2.07014	0.796183	0.09555	0.572849	no
Zfp654	3.6226	6.29008	0.796051	0.0004	0.0112193	yes
[truncated: 20,557 more rows]
